# Supplementary material for: Modulation of Rumen Microbes Through Extracellular Vesicle Released by the Rumen Fluke Calicophoron daubneyi
Source: Front Cell Infect Microbiol. 2021 Apr 20;11:661830. doi: 10.3389/fcimb.2021.661830 (PMC8096352; doi:10.3389/fcimb.2021.661830)
Supplement: Supplementary file 1 [file Table_1.xlsx]

## Sheet: Sheet1
Supplementary material 1: Blast2go output of C. daubneyi whole extracellular vesicle proteins consistent across biological replicates (n = 3).
	Tags	SeqName	Description	Length	#Hits	e-Value	sim mean	#GO	GO IDs	GO Names	Enzyme Codes	Enzyme Names	InterPro IDs	InterPro GO IDs	InterPro GO Names
TRUE	[BLASTED, MAPPED, ANNOTATED]	TR26097|c0_g1_i1	Dynein heavy chain axonemal	13210	20	0	80.13	6	P:GO:0003341; F:GO:0003777; F:GO:0005524; C:GO:0005858; F:GO:0016887; P:GO:0048870	P:cilium movement; F:microtubule motor activity; F:ATP binding; C:axonemal dynein complex; F:ATPase activity; P:cell motility	EC:3.6.1.3; EC:3.6.1.15	Adenosinetriphosphatase; Nucleoside-triphosphate phosphatase
TRUE	[NO-BLAST]	TR21569|c0_g5_i1	---NA---	1200
TRUE	[BLASTED, MAPPED, ANNOTATED]	TR17099|c2_g1_i1	Tubulin beta chain	2374	20	0	99.7	6	F:GO:0003924; F:GO:0005200; F:GO:0005525; C:GO:0005737; C:GO:0005874; P:GO:0007017	F:GTPase activity; F:structural constituent of cytoskeleton; F:GTP binding; C:cytoplasm; C:microtubule; P:microtubule-based process	EC:3.6.1.15	Nucleoside-triphosphate phosphatase
TRUE	[BLASTED, MAPPED]	TR19715|c0_g1_i1	moesin ezrin radixin homolog 1 isoform X1	1822	20	6.82585e-78	56.59	10	F:GO:0003779; C:GO:0005737; C:GO:0005856; C:GO:0005886; C:GO:0005912; F:GO:0008092; C:GO:0016020; C:GO:0019898; C:GO:0030054; P:GO:0045197	F:actin binding; C:cytoplasm; C:cytoskeleton; C:plasma membrane; C:adherens junction; F:cytoskeletal protein binding; C:membrane; C:extrinsic component of membrane; C:cell junction; P:establishment or maintenance of epithelial cell apical/basal polarity
TRUE	[BLASTED, MAPPED, ANNOTATED]	TR21014|c0_g1_i1	Sodium potassium-transporting ATPase subunit alpha	4741	20	0	91.59	11	F:GO:0005391; F:GO:0005524; C:GO:0005887; P:GO:0006883; P:GO:0010248; P:GO:0030007; P:GO:0036376; C:GO:0043231; F:GO:0046872; P:GO:1902600; P:GO:1990573	F:sodium:potassium-exchanging ATPase activity; F:ATP binding; C:integral component of plasma membrane; P:cellular sodium ion homeostasis; P:establishment or maintenance of transmembrane electrochemical gradient; P:cellular potassium ion homeostasis; P:sodium ion export across plasma membrane; C:intracellular membrane-bounded organelle; F:metal ion binding; P:proton transmembrane transport; P:pota…	EC:3.6.1.3; EC:3.6.3.12; EC:3.6.3.9; EC:3.6.1.15	Adenosinetriphosphatase; Potassium-transporting ATPase; Sodium/potassium-exchanging ATPase; Nucleoside-triphosphate phosphatase
TRUE	[BLASTED, MAPPED, ANNOTATED]	TR9358|c0_g1_i1	Actin-7	1279	20	0	80.59	19	F:GO:0005200; F:GO:0005515; F:GO:0005524; C:GO:0005618; C:GO:0005730; C:GO:0005739; C:GO:0005829; C:GO:0005856; C:GO:0005886; P:GO:0007010; P:GO:0009416; C:GO:0009506; C:GO:0009570; P:GO:0009611; P:GO:0009733; P:GO:0009845; C:GO:0009941; P:GO:0048767; P:GO:0051301	F:structural constituent of cytoskeleton; F:protein binding; F:ATP binding; C:cell wall; C:nucleolus; C:mitochondrion; C:cytosol; C:cytoskeleton; C:plasma membrane; P:cytoskeleton organization; P:response to light stimulus; C:plasmodesma; C:chloroplast stroma; P:response to wounding; P:response to auxin; P:seed germination; C:chloroplast envelope; P:root hair elongation; P:cell division
TRUE	[NO-BLAST]	TR21569|c0_g5_i7	---NA---	668
TRUE	[BLASTED, MAPPED, ANNOTATED]	TR19675|c0_g1_i1	radixin isoform X1	2237	20	3.75381e-104	72.11	41	C:GO:0001726; F:GO:0003779; C:GO:0005615; C:GO:0005902; C:GO:0005913; C:GO:0005925; P:GO:0008360; P:GO:0010628; C:GO:0016324; F:GO:0019904; C:GO:0030027; P:GO:0030033; C:GO:0030175; C:GO:0030315; P:GO:0030335; C:GO:0030496; C:GO:0030864; C:GO:0032154; P:GO:0032231; C:GO:0032420; P:GO:0034111; P:GO:0034260; F:GO:0042803; C:GO:0043209; P:GO:0045176; P:GO:0045792; P:GO:0051016; F:GO:0051117; C:GO:00…	C:ruffle; F:actin binding; C:extracellular space; C:microvillus; C:cell-cell adherens junction; C:focal adhesion; P:regulation of cell shape; P:positive regulation of gene expression; C:apical plasma membrane; F:protein domain specific binding; C:lamellipodium; P:microvillus assembly; C:filopodium; C:T-tubule; P:positive regulation of cell migration; C:midbody; C:cortical actin cytoskeleton; C:cl…
TRUE	[NO-BLAST]	TR18939|c0_g1_i1	---NA---	1733
TRUE	[BLASTED, MAPPED]	TR25036|c3_g1_i12	Cathepsin E-	822	20	1.96132e-38	52	5	F:GO:0004190; C:GO:0005764; P:GO:0006508; F:GO:0008233; F:GO:0016787	F:aspartic-type endopeptidase activity; C:lysosome; P:proteolysis; F:peptidase activity; F:hydrolase activity
TRUE	[BLASTED]	TR20466|c0_g1_i1	Leucine-rich repeat-containing 23	1754	20	5.35543e-116	63.85
TRUE	[BLASTED, MAPPED]	TR25036|c3_g1_i14	Lysosomal aspartic protease	1233	20	6.15337e-42	51.33	5	F:GO:0004190; C:GO:0005764; P:GO:0006508; F:GO:0008233; F:GO:0016787	F:aspartic-type endopeptidase activity; C:lysosome; P:proteolysis; F:peptidase activity; F:hydrolase activity
TRUE	[BLASTED, MAPPED]	TR18070|c0_g1_i1	acid sphingomyelinase-like phosphodiesterase 3a	1761	20	5.20656e-134	51.34	8	F:GO:0004767; C:GO:0005615; C:GO:0005634; P:GO:0006685; C:GO:0016020; C:GO:0016021; F:GO:0016787; C:GO:0070062	F:sphingomyelin phosphodiesterase activity; C:extracellular space; C:nucleus; P:sphingomyelin catabolic process; C:membrane; C:integral component of membrane; F:hydrolase activity; C:extracellular exosome
TRUE	[BLASTED, MAPPED, ANNOTATED]	TR24554|c0_g1_i1	lysosomal alpha-glucosidase	3161	20	0	61.41	2	F:GO:0004553; P:GO:0008152	F:hydrolase activity, hydrolyzing O-glycosyl compounds; P:metabolic process
TRUE	[BLASTED, MAPPED, ANNOTATED]	TR20643|c0_g1_i1	Annexin A7	1469	20	4.65606e-155	65.74	2	F:GO:0042802; F:GO:0046872	F:identical protein binding; F:metal ion binding
TRUE	[BLASTED, MAPPED, ANNOTATED]	TR17164|c0_g1_i1	glyceraldehyde 3-phosphate dehydrogenase	1225	20	0	84.17	6	F:GO:0004365; P:GO:0006006; P:GO:0006096; F:GO:0050661; F:GO:0051287; P:GO:0055114	F:glyceraldehyde-3-phosphate dehydrogenase (NAD+) (phosphorylating) activity; P:glucose metabolic process; P:glycolytic process; F:NADP binding; F:NAD binding; P:oxidation-reduction process	EC:1.2.1.59; EC:1.2.1.12	Glyceraldehyde-3-phosphate dehydrogenase (NAD(P)(+)) (phosphorylating); Glyceraldehyde-3-phosphate dehydrogenase (phosphorylating)
TRUE	[BLASTED, MAPPED]	TR23598|c0_g2_i1	adenylate kinase 9	2083	20	2.29371e-139	58.68	7	F:GO:0005524; P:GO:0006139; C:GO:0016020; C:GO:0016021; F:GO:0016301; P:GO:0016310; F:GO:0019205	F:ATP binding; P:nucleobase-containing compound metabolic process; C:membrane; C:integral component of membrane; F:kinase activity; P:phosphorylation; F:nucleobase-containing compound kinase activity
TRUE	[BLASTED, MAPPED]	TR24469|c1_g4_i3	phospholipase B-like 2	2120	20	0	63.08	4	F:GO:0000166; F:GO:0005525; C:GO:0016020; C:GO:0016021	F:nucleotide binding; F:GTP binding; C:membrane; C:integral component of membrane
TRUE	[BLASTED, MAPPED, ANNOTATED]	TR25911|c3_g3_i1	lysosomal alpha-glucosidase-like	724	20	2.13581e-107	70.48	4	P:GO:0000023; F:GO:0004558; F:GO:0030246; F:GO:0032450	P:maltose metabolic process; F:alpha-1,4-glucosidase activity; F:carbohydrate binding; F:maltose alpha-glucosidase activity	EC:3.2.1.20	Alpha-glucosidase
TRUE	[BLASTED, MAPPED, ANNOTATED]	TR22250|c0_g2_i2	multidrug resistance	4201	20	0	65.63	4	F:GO:0000166; P:GO:0006810; C:GO:0016020; F:GO:0016887	F:nucleotide binding; P:transport; C:membrane; F:ATPase activity	EC:3.6.1.3; EC:3.6.1.15	Adenosinetriphosphatase; Nucleoside-triphosphate phosphatase
TRUE	[BLASTED, MAPPED, ANNOTATED]	TR19159|c0_g1_i1	tubulin alpha-1A chain	1877	20	0	97.54	6	F:GO:0003924; F:GO:0005200; F:GO:0005525; C:GO:0005737; C:GO:0005874; P:GO:0007017	F:GTPase activity; F:structural constituent of cytoskeleton; F:GTP binding; C:cytoplasm; C:microtubule; P:microtubule-based process	EC:3.6.1.15	Nucleoside-triphosphate phosphatase
TRUE	[BLASTED, MAPPED, ANNOTATED]	TR14290|c0_g1_i1	Xaa-Pro dipeptidase	1690	20	0	74.71	8	F:GO:0004177; F:GO:0004181; F:GO:0005515; P:GO:0006508; P:GO:0006520; F:GO:0016805; F:GO:0030145; C:GO:0070062	F:aminopeptidase activity; F:metallocarboxypeptidase activity; F:protein binding; P:proteolysis; P:cellular amino acid metabolic process; F:dipeptidase activity; F:manganese ion binding; C:extracellular exosome	EC:3.4.11; EC:3.4.13; EC:3.4.17	Acting on peptide bonds (peptidases); Acting on peptide bonds (peptidases); Acting on peptide bonds (peptidases)
TRUE	[BLASTED, MAPPED, ANNOTATED]	TR23254|c0_g1_i1	leucyl aminopeptidase	1809	20	0	76.91	5	F:GO:0004177; C:GO:0005737; P:GO:0006508; F:GO:0008235; F:GO:0030145	F:aminopeptidase activity; C:cytoplasm; P:proteolysis; F:metalloexopeptidase activity; F:manganese ion binding	EC:3.4.11	Acting on peptide bonds (peptidases)
TRUE	[BLASTED, MAPPED]	TR25036|c3_g1_i8	lysosomal aspartic protease-like	1054	20	1.50277e-47	53.42	5	F:GO:0004190; C:GO:0005764; P:GO:0006508; F:GO:0008233; F:GO:0016787	F:aspartic-type endopeptidase activity; C:lysosome; P:proteolysis; F:peptidase activity; F:hydrolase activity
TRUE	[BLASTED, MAPPED, ANNOTATED]	TR19073|c1_g2_i1	expressed conserved	1149	17	2.40956e-101	61.92	1	C:GO:0005681	C:spliceosomal complex
TRUE	[BLASTED, MAPPED, ANNOTATED]	TR17877|c2_g2_i1	tubulin alpha-1A chain-like	1806	20	0	99.04	6	F:GO:0003924; F:GO:0005200; F:GO:0005525; C:GO:0005737; C:GO:0005874; P:GO:0007017	F:GTPase activity; F:structural constituent of cytoskeleton; F:GTP binding; C:cytoplasm; C:microtubule; P:microtubule-based process	EC:3.6.1.15	Nucleoside-triphosphate phosphatase
TRUE	[BLASTED, MAPPED, ANNOTATED]	TR23782|c0_g2_i1	Leukotriene A-4 hydrolase	2464	20	0	63.15	5	F:GO:0008237; F:GO:0016803; P:GO:0044255; C:GO:0044424; F:GO:0046872	F:metallopeptidase activity; F:ether hydrolase activity; P:cellular lipid metabolic process; C:intracellular part; F:metal ion binding
TRUE	[BLASTED, MAPPED, ANNOTATED]	TR25036|c5_g1_i1	renin	607	20	3.63757e-17	64.31	9	P:GO:0003081; F:GO:0004175; C:GO:0005622; P:GO:0006508; P:GO:0009987; P:GO:0010817; P:GO:0048513; P:GO:0050794; P:GO:0051246	P:regulation of systemic arterial blood pressure by renin-angiotensin; F:endopeptidase activity; C:intracellular; P:proteolysis; P:cellular process; P:regulation of hormone levels; P:animal organ development; P:regulation of cellular process; P:regulation of protein metabolic process
TRUE	[BLASTED, MAPPED, ANNOTATED]	TR18958|c0_g1_i1	tubulin alpha-1A chain-like	1506	20	0	99.52	6	F:GO:0003924; F:GO:0005200; F:GO:0005525; C:GO:0005737; C:GO:0005874; P:GO:0007017	F:GTPase activity; F:structural constituent of cytoskeleton; F:GTP binding; C:cytoplasm; C:microtubule; P:microtubule-based process	EC:3.6.1.15	Nucleoside-triphosphate phosphatase
TRUE	[BLASTED, MAPPED, ANNOTATED]	TR22502|c0_g1_i1	tektin-3-like	2022	20	0	71.66	1	C:GO:0016020	C:membrane
TRUE	[BLASTED, MAPPED, ANNOTATED]	TR21854|c0_g1_i1	V-type proton ATPase catalytic subunit A	2478	20	0	90.91	12	C:GO:0000221; F:GO:0003677; F:GO:0005524; P:GO:0006352; P:GO:0007446; P:GO:0016197; C:GO:0033181; P:GO:0035149; P:GO:0046034; F:GO:0046961; P:GO:0048388; P:GO:1902600	C:vacuolar proton-transporting V-type ATPase, V1 domain; F:DNA binding; F:ATP binding; P:DNA-templated transcription, initiation; P:imaginal disc growth; P:endosomal transport; C:plasma membrane proton-transporting V-type ATPase complex; P:lumen formation, open tracheal system; P:ATP metabolic process; F:proton-transporting ATPase activity, rotational mechanism; P:endosomal lumen acidification; P…	EC:3.6.1.3; EC:3.6.1.15	Adenosinetriphosphatase; Nucleoside-triphosphate phosphatase
TRUE	[BLASTED, MAPPED]	TR18408|c0_g1_i1	lysosomal aspartic protease	1222	20	7.33918e-58	51.39	5	F:GO:0004190; C:GO:0005764; P:GO:0006508; F:GO:0008233; F:GO:0016787	F:aspartic-type endopeptidase activity; C:lysosome; P:proteolysis; F:peptidase activity; F:hydrolase activity
TRUE	[BLASTED, MAPPED, ANNOTATED]	TR12225|c0_g1_i1	Erythrocyte band 7 integral membrane	1170	20	2.41622e-89	73.67	2	F:GO:0005509; C:GO:0016021	F:calcium ion binding; C:integral component of membrane
TRUE	[BLASTED, MAPPED, ANNOTATED]	TR26107|c1_g1_i1	dynein heavy chain	15201	20	0	80.51	5	F:GO:0003777; F:GO:0005524; P:GO:0007018; F:GO:0016887; C:GO:0030286	F:microtubule motor activity; F:ATP binding; P:microtubule-based movement; F:ATPase activity; C:dynein complex	EC:3.6.1.3; EC:3.6.1.15	Adenosinetriphosphatase; Nucleoside-triphosphate phosphatase
TRUE	[BLASTED]	TR17328|c0_g1_i1	Na(+) H(+) exchange regulatory cofactor NHE-RF1	629	20	2.36084e-43	68.18
TRUE	[BLASTED, MAPPED]	TR18015|c0_g1_i1	hypothetical transcript	1668	5	0	70.63	2	C:GO:0016020; C:GO:0016021	C:membrane; C:integral component of membrane
TRUE	[BLASTED, MAPPED]	TR23598|c0_g1_i1	adenylate kinase 9-like	4298	20	0	50.77	4	F:GO:0005524; P:GO:0006139; P:GO:0016310; F:GO:0019205	F:ATP binding; P:nucleobase-containing compound metabolic process; P:phosphorylation; F:nucleobase-containing compound kinase activity
TRUE	[BLASTED, MAPPED, ANNOTATED]	TR16082|c0_g1_i1	glycerol kinase	2416	20	0	64.39	7	F:GO:0004370; C:GO:0005739; P:GO:0006071; P:GO:0006641; C:GO:0016021; P:GO:0016310; P:GO:0046167	F:glycerol kinase activity; C:mitochondrion; P:glycerol metabolic process; P:triglyceride metabolic process; C:integral component of membrane; P:phosphorylation; P:glycerol-3-phosphate biosynthetic process	EC:2.7.1.30	Glycerol kinase
TRUE	[BLASTED, MAPPED, ANNOTATED]	TR20794|c0_g1_i1	phosphoglycerate kinase 1	1545	20	0	88.17	4	F:GO:0004618; F:GO:0005524; C:GO:0005737; P:GO:0006096	F:phosphoglycerate kinase activity; F:ATP binding; C:cytoplasm; P:glycolytic process	EC:2.7.2.3	Phosphoglycerate kinase
TRUE	[BLASTED, MAPPED, ANNOTATED]	TR23279|c0_g1_i1	tubulin alpha testis-specific	2625	20	0	92.69	6	F:GO:0003924; F:GO:0005200; F:GO:0005525; C:GO:0005737; C:GO:0005874; P:GO:0007017	F:GTPase activity; F:structural constituent of cytoskeleton; F:GTP binding; C:cytoplasm; C:microtubule; P:microtubule-based process	EC:3.6.1.15	Nucleoside-triphosphate phosphatase
TRUE	[BLASTED, MAPPED, ANNOTATED]	TR19468|c0_g1_i1	succinate dehydrogenase [ubiquinone] flavo mitochondrial-like	2225	20	0	88.99	5	C:GO:0005743; P:GO:0006099; F:GO:0008177; P:GO:0022900; F:GO:0050660	C:mitochondrial inner membrane; P:tricarboxylic acid cycle; F:succinate dehydrogenase (ubiquinone) activity; P:electron transport chain; F:flavin adenine dinucleotide binding	EC:1.3.99.1; EC:1.3.5.1	Deleted entry; Succinate dehydrogenase (quinone)
TRUE	[BLASTED, MAPPED, ANNOTATED]	TR17367|c0_g1_i1	enolase	1525	20	0	88.49	4	C:GO:0000015; F:GO:0000287; F:GO:0004634; P:GO:0006096	C:phosphopyruvate hydratase complex; F:magnesium ion binding; F:phosphopyruvate hydratase activity; P:glycolytic process	EC:4.2.1.11	Phosphopyruvate hydratase
TRUE	[NO-BLAST]	TR21569|c0_g5_i4	---NA---	461
TRUE	[BLASTED, MAPPED]	TR25140|c0_g1_i1	multidrug resistance-associated 1 isoform X8	5363	20	0	52.2	9	F:GO:0000166; F:GO:0005215; F:GO:0005524; P:GO:0006810; C:GO:0016020; C:GO:0016021; F:GO:0016887; F:GO:0042626; P:GO:0055085	F:nucleotide binding; F:transporter activity; F:ATP binding; P:transport; C:membrane; C:integral component of membrane; F:ATPase activity; F:ATPase-coupled transmembrane transporter activity; P:transmembrane transport
TRUE	[BLASTED, MAPPED]	TR25036|c0_g1_i1	lysosomal aspartic protease-like	306	20	2.80217e-06	54.73	4	F:GO:0004190; P:GO:0006508; F:GO:0008233; F:GO:0016787	F:aspartic-type endopeptidase activity; P:proteolysis; F:peptidase activity; F:hydrolase activity
TRUE	[NO-BLAST]	TR19239|c0_g1_i1	---NA---	822
TRUE	[BLASTED, MAPPED]	TR25036|c3_g1_i3	lysosomal aspartic protease-like	794	20	1.22165e-38	52.35	9	F:GO:0004190; C:GO:0005576; C:GO:0005615; C:GO:0005764; P:GO:0006508; P:GO:0007586; F:GO:0008233; F:GO:0016787; P:GO:0030163	F:aspartic-type endopeptidase activity; C:extracellular region; C:extracellular space; C:lysosome; P:proteolysis; P:digestion; F:peptidase activity; F:hydrolase activity; P:protein catabolic process
TRUE	[BLASTED]	TR16856|c0_g1_i1	DM9 domain-containing	582	20	9.19135e-70	71.88
TRUE	[BLASTED]	TR20586|c0_g1_i1	regulator of microtubule dynamics 1-like	798	20	7.78248e-98	63.27
TRUE	[BLASTED, MAPPED, ANNOTATED]	TR19513|c0_g1_i1	eukaryotic translation elongation factor 1 alpha 2	1529	20	0	89.73	5	F:GO:0003746; F:GO:0003924; F:GO:0005525; C:GO:0005737; P:GO:0006414	F:translation elongation factor activity; F:GTPase activity; F:GTP binding; C:cytoplasm; P:translational elongation	EC:3.6.1.15	Nucleoside-triphosphate phosphatase
TRUE	[NO-BLAST]	TR21569|c0_g5_i5	---NA---	427
TRUE	[BLASTED, MAPPED, ANNOTATED]	TR22034|c1_g4_i3	Aldolase	1225	20	0	87.25	5	F:GO:0004332; F:GO:0004672; F:GO:0005524; P:GO:0006096; P:GO:0006468	F:fructose-bisphosphate aldolase activity; F:protein kinase activity; F:ATP binding; P:glycolytic process; P:protein phosphorylation	EC:4.1.2.13	Fructose-bisphosphate aldolase
TRUE	[NO-BLAST]	TR17640|c0_g1_i1	---NA---	874
TRUE	[BLASTED, MAPPED, ANNOTATED]	TR9216|c0_g1_i1	tyrosine 3-monooxygenase tryptophan 5-monooxygenase activation beta polypeptide	923	20	2.49577e-145	77.77	3	F:GO:0004497; F:GO:0019904; P:GO:0055114	F:monooxygenase activity; F:protein domain specific binding; P:oxidation-reduction process
TRUE	[BLASTED, MAPPED, ANNOTATED]	TR15761|c0_g1_i1	lysosomal alpha-glucosidase	247	20	3.04617e-34	78.81	4	P:GO:0005975; C:GO:0016020; F:GO:0030246; F:GO:0090599	P:carbohydrate metabolic process; C:membrane; F:carbohydrate binding; F:alpha-glucosidase activity
TRUE	[BLASTED, MAPPED, ANNOTATED]	TR25911|c3_g1_i1	lysosomal alpha-glucosidase-like	1611	20	0	63.18	2	F:GO:0004553; P:GO:0005975	F:hydrolase activity, hydrolyzing O-glycosyl compounds; P:carbohydrate metabolic process
TRUE	[BLASTED, MAPPED, ANNOTATED]	TR19607|c0_g2_i1	phosphoenolpyruvate cytosolic [GTP]-like isoform X2	1867	20	0	80.01	5	F:GO:0004613; F:GO:0005525; P:GO:0006094; F:GO:0016301; P:GO:0016310	F:phosphoenolpyruvate carboxykinase (GTP) activity; F:GTP binding; P:gluconeogenesis; F:kinase activity; P:phosphorylation	EC:4.1.1.32	Phosphoenolpyruvate carboxykinase (GTP)
TRUE	[NO-BLAST]	TR21569|c0_g5_i6	---NA---	232
TRUE	[BLASTED, MAPPED]	TR20467|c0_g2_i1	BTB and MATH domain-containing 36-like	950	20	0	59.17	3	F:GO:0004842; P:GO:0016567; C:GO:0031463	F:ubiquitin-protein transferase activity; P:protein ubiquitination; C:Cul3-RING ubiquitin ligase complex
TRUE	[BLASTED, MAPPED]	TR25036|c3_g1_i1	cathepsin D (lysosomal aspartyl protease)	986	20	3.56791e-33	50.36	5	F:GO:0004190; C:GO:0005764; P:GO:0006508; F:GO:0008233; F:GO:0016787	F:aspartic-type endopeptidase activity; C:lysosome; P:proteolysis; F:peptidase activity; F:hydrolase activity
TRUE	[BLASTED, MAPPED, ANNOTATED]	TR17779|c0_g1_i1	Actin	1351	20	0	99.31	3	F:GO:0005524; C:GO:0005737; C:GO:0005856	F:ATP binding; C:cytoplasm; C:cytoskeleton
TRUE	[BLASTED, MAPPED]	TR25036|c3_g1_i11	cathepsin D (lysosomal aspartyl protease)	857	20	1.27542e-26	49.79	5	F:GO:0004190; C:GO:0005764; P:GO:0006508; F:GO:0008233; F:GO:0016787	F:aspartic-type endopeptidase activity; C:lysosome; P:proteolysis; F:peptidase activity; F:hydrolase activity
TRUE	[BLASTED, MAPPED]	TR16097|c0_g1_i1	chloride intracellular channel 4	1056	20	1.90853e-65	58.58	3	F:GO:0004364; C:GO:0005737; P:GO:0006749	F:glutathione transferase activity; C:cytoplasm; P:glutathione metabolic process
TRUE	[NO-BLAST]	TR18885|c4_g4_i3	---NA---	433
TRUE	[BLASTED, MAPPED, ANNOTATED]	TR20913|c0_g1_i1	tetraspanin-CD63 receptor	949	20	1.84528e-39	55.5	1	C:GO:0016020	C:membrane
TRUE	[BLASTED, MAPPED]	TR15792|c0_g1_i1	Golgi-associated plant pathogenesis-related 1	788	20	6.12467e-41	61.4	3	F:GO:0003676; C:GO:0005576; F:GO:0046872	F:nucleic acid binding; C:extracellular region; F:metal ion binding
TRUE	[BLASTED, MAPPED, ANNOTATED]	TR20462|c0_g1_i1	V-type proton ATPase 116 kDa subunit a isoform X3	2947	20	0	76.65	16	C:GO:0000220; C:GO:0005654; C:GO:0005794; C:GO:0005886; P:GO:0007035; P:GO:0015986; C:GO:0016021; P:GO:0016241; C:GO:0031410; C:GO:0043195; F:GO:0046961; F:GO:0051117; C:GO:0070062; P:GO:0070072; P:GO:1901998; P:GO:1902600	C:vacuolar proton-transporting V-type ATPase, V0 domain; C:nucleoplasm; C:Golgi apparatus; C:plasma membrane; P:vacuolar acidification; P:ATP synthesis coupled proton transport; C:integral component of membrane; P:regulation of macroautophagy; C:cytoplasmic vesicle; C:terminal bouton; F:proton-transporting ATPase activity, rotational mechanism; F:ATPase binding; C:extracellular exosome; P:vacuola…	EC:3.6.1.3; EC:3.6.1.15	Adenosinetriphosphatase; Nucleoside-triphosphate phosphatase
TRUE	[BLASTED]	TR25278|c0_g1_i1	hypothetical protein X801_06595	3648	10	0	52.93
TRUE	[BLASTED, MAPPED, ANNOTATED]	TR26054|c0_g1_i1	dynein heavy chain axonemal	13982	20	0	76.6	5	F:GO:0003777; F:GO:0005524; P:GO:0007018; F:GO:0016887; C:GO:0030286	F:microtubule motor activity; F:ATP binding; P:microtubule-based movement; F:ATPase activity; C:dynein complex	EC:3.6.1.3; EC:3.6.1.15	Adenosinetriphosphatase; Nucleoside-triphosphate phosphatase
TRUE	[BLASTED]	TR19914|c0_g1_i1	hypothetical protein T265_15078, partial	4395	10	0	67.07
TRUE	[BLASTED, MAPPED, ANNOTATED]	TR16168|c0_g1_i1	actin depolymerizing factor	727	20	6.50295e-37	61.24	1	C:GO:0044424	C:intracellular part
TRUE	[BLASTED, MAPPED, ANNOTATED]	TR19740|c0_g1_i1	camp-dependent kinase type II regulatory subunit	1720	20	4.66153e-177	74.18	6	C:GO:0005952; F:GO:0008603; F:GO:0016301; P:GO:0016310; F:GO:0030552; P:GO:0045859	C:cAMP-dependent protein kinase complex; F:cAMP-dependent protein kinase regulator activity; F:kinase activity; P:phosphorylation; F:cAMP binding; P:regulation of protein kinase activity
TRUE	[NO-BLAST]	TR18885|c4_g4_i1	---NA---	433
TRUE	[BLASTED, MAPPED, ANNOTATED]	TR20091|c0_g1_i1	glucose transport	2136	20	1.04347e-169	72.9	3	P:GO:0006810; C:GO:0016020; F:GO:0022857	P:transport; C:membrane; F:transmembrane transporter activity
TRUE	[NO-BLAST]	TR21569|c0_g5_i3	---NA---	244
TRUE	[BLASTED, MAPPED]	TR18408|c0_g1_i2	Lysosomal aspartic protease	662	20	4.12059e-28	51.84	7	F:GO:0004190; C:GO:0005615; C:GO:0005764; P:GO:0006508; F:GO:0008233; F:GO:0016787; P:GO:0030163	F:aspartic-type endopeptidase activity; C:extracellular space; C:lysosome; P:proteolysis; F:peptidase activity; F:hydrolase activity; P:protein catabolic process
TRUE	[BLASTED, MAPPED, ANNOTATED]	TR20311|c0_g2_i1	solute carrier family facilitated glucose transporter member 3	1709	20	9.49547e-117	60.11	2	F:GO:0005215; P:GO:0006810	F:transporter activity; P:transport
TRUE	[BLASTED, MAPPED, ANNOTATED]	TR24199|c0_g4_i1	Plastin 3	2160	20	0	58.44	1	F:GO:0005488	F:binding
TRUE	[BLASTED, MAPPED]	TR15297|c0_g1_i1	chloride intracellular channel 4	1082	20	8.43567e-73	60.43	3	F:GO:0004364; C:GO:0005737; P:GO:0006749	F:glutathione transferase activity; C:cytoplasm; P:glutathione metabolic process
TRUE	[BLASTED, MAPPED, ANNOTATED]	TR24268|c0_g1_i1	enolase	1006	20	0	81.39	4	C:GO:0000015; F:GO:0000287; F:GO:0004634; P:GO:0006096	C:phosphopyruvate hydratase complex; F:magnesium ion binding; F:phosphopyruvate hydratase activity; P:glycolytic process	EC:4.2.1.11	Phosphopyruvate hydratase
TRUE	[BLASTED, MAPPED]	TR23072|c0_g1_i1	EF-hand calcium-binding domain-containing 6	3592	20	0	48.79	3	F:GO:0005509; C:GO:0016020; C:GO:0016021	F:calcium ion binding; C:membrane; C:integral component of membrane
TRUE	[BLASTED, MAPPED, ANNOTATED]	TR28482|c0_g1_i1	actin-	361	20	9.87391e-52	81.62	1	F:GO:0005524	F:ATP binding
TRUE	[BLASTED, MAPPED]	TR17730|c0_g1_i1	hypothetical protein CLF_109501	989	6	6.28972e-21	59.49	2	C:GO:0016020; C:GO:0016021	C:membrane; C:integral component of membrane
TRUE	[BLASTED, MAPPED, ANNOTATED]	TR17741|c0_g1_i1	heat shock 70	2093	20	0	95.53	1	F:GO:0005524	F:ATP binding
TRUE	[BLASTED, MAPPED, ANNOTATED]	TR17648|c0_g1_i1	annexin	1234	20	2.06244e-141	75.68	2	F:GO:0005509; F:GO:0005544	F:calcium ion binding; F:calcium-dependent phospholipid binding
TRUE	[BLASTED, MAPPED, ANNOTATED]	TR16300|c0_g1_i1	polyubiquitin	302	20	2.28677e-65	99.95	1	C:GO:0005737	C:cytoplasm
TRUE	[BLASTED, MAPPED, ANNOTATED]	TR21878|c0_g1_i2	Aldolase	1484	20	0	86.95	2	F:GO:0004332; P:GO:0006096	F:fructose-bisphosphate aldolase activity; P:glycolytic process	EC:4.1.2.13	Fructose-bisphosphate aldolase
TRUE	[BLASTED, MAPPED]	TR16407|c0_g1_i1	cathepsin D (lysosomal aspartyl protease)	499	20	5.98272e-18	52.15	8	F:GO:0004190; C:GO:0005615; C:GO:0005764; P:GO:0006508; F:GO:0008233; F:GO:0016787; C:GO:0020020; P:GO:0030163	F:aspartic-type endopeptidase activity; C:extracellular space; C:lysosome; P:proteolysis; F:peptidase activity; F:hydrolase activity; C:food vacuole; P:protein catabolic process
TRUE	[BLASTED, MAPPED, ANNOTATED]	TR17173|c0_g1_i1	leishmanolysin-like peptidase	2166	20	1.22718e-130	52.29	3	P:GO:0000278; F:GO:0016787; P:GO:0048513	P:mitotic cell cycle; F:hydrolase activity; P:animal organ development
TRUE	[BLASTED]	TR20797|c0_g1_i1	hypothetical protein T265_14384, partial	2968	5	0	70.34
TRUE	[BLASTED, MAPPED, ANNOTATED]	TR16536|c0_g1_i1	14-3-3 beta alpha-1	1418	20	1.63452e-106	77	1	F:GO:0019904	F:protein domain specific binding
TRUE	[BLASTED, MAPPED]	TR17869|c0_g1_i1	Phospholipase D3	1524	20	4.13456e-153	65.64	3	F:GO:0003824; C:GO:0016020; C:GO:0016021	F:catalytic activity; C:membrane; C:integral component of membrane
TRUE	[BLASTED, MAPPED]	TR16736|c0_g1_i1	cathepsin D	1354	20	2.54511e-47	49.84	7	F:GO:0004190; C:GO:0005615; C:GO:0005764; P:GO:0006508; F:GO:0008233; F:GO:0016787; P:GO:0030163	F:aspartic-type endopeptidase activity; C:extracellular space; C:lysosome; P:proteolysis; F:peptidase activity; F:hydrolase activity; P:protein catabolic process
TRUE	[BLASTED, MAPPED]	TR22774|c0_g1_i1	ATP-binding cassette sub-family D member 4 isoform X1	2760	20	2.89651e-166	52.63	11	F:GO:0000166; F:GO:0005524; C:GO:0005777; C:GO:0005789; P:GO:0006810; P:GO:0009235; C:GO:0016020; C:GO:0016021; F:GO:0016887; F:GO:0042626; P:GO:0055085	F:nucleotide binding; F:ATP binding; C:peroxisome; C:endoplasmic reticulum membrane; P:transport; P:cobalamin metabolic process; C:membrane; C:integral component of membrane; F:ATPase activity; F:ATPase-coupled transmembrane transporter activity; P:transmembrane transport
TRUE	[BLASTED, MAPPED, ANNOTATED]	TR22854|c0_g1_i4	aquaporin-1	1160	20	2.66762e-49	52.69	1	P:GO:0006810	P:transport
TRUE	[BLASTED]	TR21287|c0_g1_i4	DM9 domain-containing	453	20	1.88375e-39	64.13
TRUE	[BLASTED, MAPPED, ANNOTATED]	TR22847|c0_g1_i1	serine threonine- kinase PAK 2	2130	20	2.96115e-179	64.22	6	F:GO:0004674; F:GO:0005524; P:GO:0006468; P:GO:0009987; P:GO:0042981; C:GO:0044424	F:protein serine/threonine kinase activity; F:ATP binding; P:protein phosphorylation; P:cellular process; P:regulation of apoptotic process; C:intracellular part	EC:2.7.11	Transferring phosphorus-containing groups
TRUE	[BLASTED, MAPPED, ANNOTATED]	TR20893|c0_g1_i1	methylthioadenosine phosphorylase	1309	20	3.26548e-141	77.63	6	C:GO:0005634; C:GO:0005737; P:GO:0009116; F:GO:0017061; P:GO:0019509; P:GO:0043101	C:nucleus; C:cytoplasm; P:nucleoside metabolic process; F:S-methyl-5-thioadenosine phosphorylase activity; P:L-methionine salvage from methylthioadenosine; P:purine-containing compound salvage	EC:2.4.2.1; EC:2.4.2.28	Purine-nucleoside phosphorylase; S-methyl-5'-thioadenosine phosphorylase
TRUE	[BLASTED, MAPPED, ANNOTATED]	TR11012|c0_g1_i1	Ras family	853	20	4.14844e-42	61.32	19	P:GO:0001764; P:GO:0001932; F:GO:0003924; C:GO:0005737; P:GO:0007015; P:GO:0007254; P:GO:0008045; P:GO:0008078; C:GO:0009898; F:GO:0019901; P:GO:0032228; P:GO:0033563; C:GO:0043005; P:GO:0043652; P:GO:0045087; P:GO:0045138; P:GO:0046688; P:GO:0048846; P:GO:1902463	P:neuron migration; P:regulation of protein phosphorylation; F:GTPase activity; C:cytoplasm; P:actin filament organization; P:JNK cascade; P:motor neuron axon guidance; P:mesodermal cell migration; C:cytoplasmic side of plasma membrane; F:protein kinase binding; P:regulation of synaptic transmission, GABAergic; P:dorsal/ventral axon guidance; C:neuron projection; P:engulfment of apoptotic cell; P…	EC:3.6.1.15	Nucleoside-triphosphate phosphatase
TRUE	[BLASTED, MAPPED, ANNOTATED]	TR19625|c0_g1_i1	family S33 non-peptidase homologue (S33 family)	1867	20	1.00195e-172	75.75	2	C:GO:0005737; P:GO:0007165	C:cytoplasm; P:signal transduction
TRUE	[NO-BLAST]	TR59485|c0_g1_i1	---NA---	375
TRUE	[BLASTED, MAPPED, ANNOTATED]	TR12181|c0_g1_i1	Voltage-dependent anion-selective channel 2	1130	20	3.00863e-119	72.35	2	C:GO:0005741; P:GO:0055085	C:mitochondrial outer membrane; P:transmembrane transport
TRUE	[NO-BLAST]	TR21569|c0_g1_i2	---NA---	363
TRUE	[BLASTED, MAPPED, ANNOTATED]	TR22248|c1_g1_i1	tubulin alpha-8 chain-like	1464	20	0	68.98	6	F:GO:0003924; F:GO:0005200; F:GO:0005525; C:GO:0005737; C:GO:0005874; P:GO:0007017	F:GTPase activity; F:structural constituent of cytoskeleton; F:GTP binding; C:cytoplasm; C:microtubule; P:microtubule-based process	EC:3.6.1.15	Nucleoside-triphosphate phosphatase
TRUE	[BLASTED, MAPPED]	TR14878|c1_g1_i1	Golgi-associated plant pathogenesis-related 1	1276	20	2.25437e-108	65.49	1	C:GO:0005576	C:extracellular region
TRUE	[NO-BLAST]	TR16800|c0_g1_i1	---NA---	656
TRUE	[BLASTED, MAPPED, ANNOTATED]	TR17138|c0_g1_i1	fatty acid binding brain	502	20	3.27695e-55	72.18	3	F:GO:0005215; P:GO:0006810; F:GO:0008289	F:transporter activity; P:transport; F:lipid binding
TRUE	[BLASTED, MAPPED, ANNOTATED]	TR18599|c1_g1_i1	long-chain-fatty-acid-- ligase	1371	20	7.12874e-136	63.77	2	F:GO:0003824; P:GO:0008152	F:catalytic activity; P:metabolic process
TRUE	[BLASTED, MAPPED, ANNOTATED]	TR20530|c0_g1_i1	heat shock 90	2365	20	0	86.67	4	F:GO:0005524; P:GO:0006457; P:GO:0006950; F:GO:0051082	F:ATP binding; P:protein folding; P:response to stress; F:unfolded protein binding
TRUE	[NO-BLAST]	TR21569|c0_g6_i1	---NA---	357
TRUE	[BLASTED, MAPPED, ANNOTATED]	TR13204|c0_g1_i1	phosphoglycerate mutase	1292	20	2.56602e-163	86	8	F:GO:0004082; F:GO:0004083; C:GO:0005829; P:GO:0006094; P:GO:0006096; P:GO:0016311; P:GO:0043456; F:GO:0046538	F:bisphosphoglycerate mutase activity; F:bisphosphoglycerate 2-phosphatase activity; C:cytosol; P:gluconeogenesis; P:glycolytic process; P:dephosphorylation; P:regulation of pentose-phosphate shunt; F:2,3-bisphosphoglycerate-dependent phosphoglycerate mutase activity	EC:5.4.2.1; EC:3.1.3.13; EC:3.1.3.41; EC:5.4.2.4	Intramolecular transferases; Deleted entry; 4-nitrophenylphosphatase; Bisphosphoglycerate mutase
TRUE	[BLASTED, MAPPED]	TR20161|c0_g1_i1	syntenin-1-like	1479	20	1.21973e-27	52.89	2	C:GO:0016020; C:GO:0016021	C:membrane; C:integral component of membrane
TRUE	[BLASTED, MAPPED, ANNOTATED]	TR21218|c0_g5_i2	tubulin alpha chain	1279	20	0	85.7	6	F:GO:0003924; F:GO:0005200; F:GO:0005525; C:GO:0005737; C:GO:0005874; P:GO:0007017	F:GTPase activity; F:structural constituent of cytoskeleton; F:GTP binding; C:cytoplasm; C:microtubule; P:microtubule-based process	EC:3.6.1.15	Nucleoside-triphosphate phosphatase
TRUE	[BLASTED, MAPPED, ANNOTATED]	TR21788|c0_g1_i1	pyruvate kinase	2383	20	0	81.23	7	F:GO:0000287; F:GO:0004743; C:GO:0005921; P:GO:0006096; C:GO:0016021; F:GO:0016301; F:GO:0030955	F:magnesium ion binding; F:pyruvate kinase activity; C:gap junction; P:glycolytic process; C:integral component of membrane; F:kinase activity; F:potassium ion binding	EC:2.7.1.40	Pyruvate kinase
TRUE	[BLASTED, MAPPED, ANNOTATED]	TR19273|c0_g1_i1	Succinate dehydrogenase [ubiquinone] iron-sulfur mitochondrial	1188	20	2.06608e-172	87.37	8	C:GO:0005743; P:GO:0006099; F:GO:0008177; F:GO:0009055; F:GO:0046872; F:GO:0051537; F:GO:0051538; F:GO:0051539	C:mitochondrial inner membrane; P:tricarboxylic acid cycle; F:succinate dehydrogenase (ubiquinone) activity; F:electron transfer activity; F:metal ion binding; F:2 iron, 2 sulfur cluster binding; F:3 iron, 4 sulfur cluster binding; F:4 iron, 4 sulfur cluster binding	EC:1.3.99.1; EC:1.3.5.1	Deleted entry; Succinate dehydrogenase (quinone)
TRUE	[BLASTED]	TR23304|c0_g2_i1	WD repeat-containing 16	2527	20	0	73.32
TRUE	[BLASTED, MAPPED, ANNOTATED]	TR58576|c0_g1_i1	cytoplasmic 1	902	20	5.84016e-119	82.55	20	P:GO:0001895; F:GO:0005200; F:GO:0005524; C:GO:0005634; C:GO:0005829; C:GO:0005886; C:GO:0005925; C:GO:0030863; C:GO:0031012; F:GO:0031625; C:GO:0031941; P:GO:0034332; F:GO:0042802; C:GO:0043034; C:GO:0043209; P:GO:0045214; C:GO:0070062; P:GO:0070527; C:GO:0072562; C:GO:0097433	P:retina homeostasis; F:structural constituent of cytoskeleton; F:ATP binding; C:nucleus; C:cytosol; C:plasma membrane; C:focal adhesion; C:cortical cytoskeleton; C:extracellular matrix; F:ubiquitin protein ligase binding; C:filamentous actin; P:adherens junction organization; F:identical protein binding; C:costamere; C:myelin sheath; P:sarcomere organization; C:extracellular exosome; P:platelet …
TRUE	[BLASTED, MAPPED, ANNOTATED]	TR19883|c4_g1_i1	four and a half LIM domains 2 isoform X5	3523	20	0	72.82	2	F:GO:0008270; C:GO:0016021	F:zinc ion binding; C:integral component of membrane
TRUE	[BLASTED]	TR20467|c0_g1_i1	hypothetical protein T265_03004	410	3	3.08268e-52	94.05
TRUE	[BLASTED, MAPPED, ANNOTATED]	TR16663|c0_g1_i1	Ras-related Rab-11A	1330	20	2.41087e-107	80.17	48	P:GO:0000916; P:GO:0001525; F:GO:0003924; F:GO:0005525; C:GO:0005635; C:GO:0005776; C:GO:0005811; C:GO:0005813; C:GO:0005886; P:GO:0006897; P:GO:0007112; P:GO:0007298; P:GO:0007317; P:GO:0007349; P:GO:0007394; P:GO:0008103; P:GO:0016360; P:GO:0019730; P:GO:0022416; C:GO:0030140; P:GO:0030718; P:GO:0030723; P:GO:0030866; P:GO:0031532; C:GO:0032154; P:GO:0032402; P:GO:0032456; P:GO:0032482; F:GO:00…	P:actomyosin contractile ring contraction; P:angiogenesis; F:GTPase activity; F:GTP binding; C:nuclear envelope; C:autophagosome; C:lipid droplet; C:centrosome; C:plasma membrane; P:endocytosis; P:male meiosis cytokinesis; P:border follicle cell migration; P:regulation of pole plasm oskar mRNA localization; P:cellularization; P:dorsal closure, elongation of leading edge cells; P:oocyte microtubul…	EC:3.6.1.15	Nucleoside-triphosphate phosphatase
TRUE	[BLASTED, MAPPED, ANNOTATED]	TR15746|c0_g2_i1	aspartic ase-like	327	20	1.88967e-08	57.17	3	F:GO:0016787; P:GO:0044238; P:GO:0071704	F:hydrolase activity; P:primary metabolic process; P:organic substance metabolic process
TRUE	[BLASTED]	TR18433|c0_g1_i1	tubulin polymerization promoting family	848	20	1.88693e-77	73.91
TRUE	[BLASTED, MAPPED]	TR25837|c0_g3_i3	EF-hand domain-containing family member C2	2325	20	0	72.89	3	F:GO:0005509; C:GO:0005575; P:GO:0008150	F:calcium ion binding; C:cellular_component; P:biological_process
TRUE	[BLASTED, MAPPED, ANNOTATED]	TR23855|c0_g1_i1	RAD50-interacting 1	2797	20	0	54.56	1	C:GO:0005783	C:endoplasmic reticulum
TRUE	[BLASTED, MAPPED, ANNOTATED]	TR25016|c0_g1_i1	Dipeptidyl aminopeptidase	3480	20	0	56.44	2	C:GO:0016020; F:GO:0070011	C:membrane; F:peptidase activity, acting on L-amino acid peptides
TRUE	[BLASTED, MAPPED]	TR22248|c2_g1_i1	tubulin alpha-2 chain	2461	3	5.44677e-44	59.88	8	F:GO:0000166; F:GO:0003924; F:GO:0005200; F:GO:0005525; C:GO:0005737; C:GO:0005856; C:GO:0005874; P:GO:0007017	F:nucleotide binding; F:GTPase activity; F:structural constituent of cytoskeleton; F:GTP binding; C:cytoplasm; C:cytoskeleton; C:microtubule; P:microtubule-based process
TRUE	[NO-BLAST]	TR26322|c0_g1_i1	---NA---	930
TRUE	[BLASTED, MAPPED, ANNOTATED]	TR18649|c0_g1_i1	L-lactate dehydrogenase	1289	20	6.70357e-161	81.22	6	F:GO:0004459; C:GO:0005737; P:GO:0005975; C:GO:0016021; P:GO:0019752; P:GO:0055114	F:L-lactate dehydrogenase activity; C:cytoplasm; P:carbohydrate metabolic process; C:integral component of membrane; P:carboxylic acid metabolic process; P:oxidation-reduction process	EC:1.1.1.27	L-lactate dehydrogenase
TRUE	[BLASTED, MAPPED]	TR25036|c3_g1_i5	lysosomal aspartic protease-like	596	20	3.14935e-25	53.95	12	F:GO:0004190; C:GO:0005615; C:GO:0005764; C:GO:0005768; P:GO:0006508; F:GO:0008233; P:GO:0016540; F:GO:0016787; P:GO:0019886; P:GO:0030163; F:GO:0042803; C:GO:0070062	F:aspartic-type endopeptidase activity; C:extracellular space; C:lysosome; C:endosome; P:proteolysis; F:peptidase activity; P:protein autoprocessing; F:hydrolase activity; P:antigen processing and presentation of exogenous peptide antigen via MHC class II; P:protein catabolic process; F:protein homodimerization activity; C:extracellular exosome
TRUE	[BLASTED]	TR21040|c0_g1_i1	hypothetical protein CLF_103387	1357	20	1.80511e-57	46.59
TRUE	[BLASTED, MAPPED]	TR15591|c0_g1_i1	cyprosin-like isoform X1	238	20	8.1865e-07	52.14	11	F:GO:0004190; C:GO:0005615; C:GO:0005764; P:GO:0006508; P:GO:0006629; F:GO:0008233; C:GO:0016020; C:GO:0016021; F:GO:0016787; P:GO:0030163; C:GO:0097208	F:aspartic-type endopeptidase activity; C:extracellular space; C:lysosome; P:proteolysis; P:lipid metabolic process; F:peptidase activity; C:membrane; C:integral component of membrane; F:hydrolase activity; P:protein catabolic process; C:alveolar lamellar body
TRUE	[BLASTED, MAPPED, ANNOTATED]	TR23757|c0_g1_i1	alpha1 tubulin	3227	20	0	66.92	2	F:GO:0000166; C:GO:0005856	F:nucleotide binding; C:cytoskeleton
TRUE	[NO-BLAST]	TR21569|c0_g5_i2	---NA---	1170
TRUE	[BLASTED, MAPPED]	TR25036|c3_g1_i13	cathepsin D (lysosomal aspartyl protease)	1054	20	1.09018e-47	51.61	5	F:GO:0004190; C:GO:0005764; P:GO:0006508; F:GO:0008233; F:GO:0016787	F:aspartic-type endopeptidase activity; C:lysosome; P:proteolysis; F:peptidase activity; F:hydrolase activity
TRUE	[BLASTED, MAPPED, ANNOTATED]	TR23288|c0_g1_i1	EF-hand domain-containing 1-like	2461	20	0	75.7	2	F:GO:0005509; C:GO:0016020	F:calcium ion binding; C:membrane
TRUE	[BLASTED, MAPPED]	TR25395|c0_g1_i1	LOW QUALITY PROTEIN: hypothetical protein T265_13008	1546	20	0	62.08	1	F:GO:0005509	F:calcium ion binding
TRUE	[BLASTED, MAPPED]	TR25395|c0_g2_i2	EF Hand type	1746	20	0	64.62	1	F:GO:0005509	F:calcium ion binding
TRUE	[BLASTED, MAPPED]	TR16407|c0_g1_i2	cathepsin D (lysosomal aspartyl protease)	499	20	1.50308e-18	52.16	8	F:GO:0004190; C:GO:0005615; C:GO:0005764; P:GO:0006508; F:GO:0008233; F:GO:0016787; C:GO:0020020; P:GO:0030163	F:aspartic-type endopeptidase activity; C:extracellular space; C:lysosome; P:proteolysis; F:peptidase activity; F:hydrolase activity; C:food vacuole; P:protein catabolic process
TRUE	[BLASTED, MAPPED]	TR25036|c3_g1_i2	cathepsin D (lysosomal aspartyl protease)	1320	20	5.28947e-42	51.51	5	F:GO:0004190; C:GO:0005764; P:GO:0006508; F:GO:0008233; F:GO:0016787	F:aspartic-type endopeptidase activity; C:lysosome; P:proteolysis; F:peptidase activity; F:hydrolase activity
TRUE	[BLASTED, MAPPED, ANNOTATED]	TR25150|c0_g1_i1	hypothetical protein T265_13600	3287	5	0	60.16	1	P:GO:0007165	P:signal transduction
TRUE	[BLASTED]	TR24356|c0_g1_i1	programmed cell death 6-interacting	2710	20	0	56.57
TRUE	[BLASTED, MAPPED, ANNOTATED]	TR25024|c0_g1_i1	neurotactin	2927	20	0	51.75	1	C:GO:0016020	C:membrane
TRUE	[BLASTED, MAPPED, ANNOTATED]	TR22215|c0_g1_i1	Cytosolic non-specific dipeptidase	1729	20	0	69.61	2	P:GO:0008152; F:GO:0070011	P:metabolic process; F:peptidase activity, acting on L-amino acid peptides
TRUE	[BLASTED, MAPPED, ANNOTATED]	TR13591|c0_g1_i1	V-type proton ATPase subunit B	2001	20	0	95.21	5	F:GO:0005524; C:GO:0033180; F:GO:0042626; P:GO:0046034; P:GO:1902600	F:ATP binding; C:proton-transporting V-type ATPase, V1 domain; F:ATPase-coupled transmembrane transporter activity; P:ATP metabolic process; P:proton transmembrane transport
TRUE	[BLASTED, MAPPED, ANNOTATED]	TR22692|c0_g1_i1	peptidyl-tRNA hydrolase PTRHD1	1826	12	6.72946e-113	71.22	1	F:GO:0016787	F:hydrolase activity
TRUE	[BLASTED, MAPPED, ANNOTATED]	TR19759|c1_g1_i3	CD63 antigen	1053	20	6.20681e-39	62.18	1	C:GO:0016021	C:integral component of membrane
TRUE	[NO-BLAST]	TR18296|c0_g1_i1	---NA---	573
TRUE	[NO-BLAST]	TR18977|c0_g1_i1	---NA---	977
TRUE	[BLASTED, MAPPED]	TR21815|c0_g1_i1	stabilizer of axonemal microtubules 2	2314	20	0	55.39	1	F:GO:0008017	F:microtubule binding
TRUE	[BLASTED, MAPPED, ANNOTATED]	TR15440|c0_g1_i1	legumain	925	20	4.11881e-71	67.44	3	F:GO:0004197; P:GO:0006624; P:GO:0051603	F:cysteine-type endopeptidase activity; P:vacuolar protein processing; P:proteolysis involved in cellular protein catabolic process	EC:3.4.22	Acting on peptide bonds (peptidases)
TRUE	[BLASTED, MAPPED, ANNOTATED]	TR13801|c1_g1_i1	ubiquitin relaxin fusion	251	20	2.28327e-15	98.73	3	C:GO:0005634; C:GO:0022625; C:GO:0043209	C:nucleus; C:cytosolic large ribosomal subunit; C:myelin sheath
TRUE	[BLASTED, MAPPED, ANNOTATED]	TR22746|c0_g1_i1	Trehalose-6-phosphate hydrolase	2052	20	0	61.33	2	F:GO:0004553; P:GO:0008152	F:hydrolase activity, hydrolyzing O-glycosyl compounds; P:metabolic process
TRUE	[BLASTED]	TR23969|c0_g1_i1	tektin A1	2368	20	0	66.63
TRUE	[BLASTED, MAPPED]	TR24931|c0_g6_i1	radial spoke head 6 homolog A	1979	20	1.45538e-168	60.65	9	F:GO:0004672; F:GO:0004713; F:GO:0005524; P:GO:0006468; C:GO:0016020; C:GO:0016021; F:GO:0016301; P:GO:0016310; P:GO:0018108	F:protein kinase activity; F:protein tyrosine kinase activity; F:ATP binding; P:protein phosphorylation; C:membrane; C:integral component of membrane; F:kinase activity; P:phosphorylation; P:peptidyl-tyrosine phosphorylation
TRUE	[BLASTED, MAPPED, ANNOTATED]	TR15635|c0_g1_i1	cathepsin E-A-like	392	20	1.90041e-09	57.57	1	F:GO:0016787	F:hydrolase activity
TRUE	[BLASTED, MAPPED, ANNOTATED]	TR25753|c0_g3_i1	armadillo repeat-containing 4	4472	20	0	81.63	4	C:GO:0005634; P:GO:0006886; P:GO:0016192; C:GO:0030117	C:nucleus; P:intracellular protein transport; P:vesicle-mediated transport; C:membrane coat
TRUE	[BLASTED, MAPPED, ANNOTATED]	TR18968|c0_g1_i1	Tubulin beta-2C chain	1464	20	0	99.86	6	F:GO:0003924; F:GO:0005200; F:GO:0005525; C:GO:0005737; C:GO:0005874; P:GO:0007017	F:GTPase activity; F:structural constituent of cytoskeleton; F:GTP binding; C:cytoplasm; C:microtubule; P:microtubule-based process	EC:3.6.1.15	Nucleoside-triphosphate phosphatase
TRUE	[BLASTED, MAPPED, ANNOTATED]	TR19359|c0_g1_i1	phosphoglucomutase 2	1972	20	0	73.68	4	F:GO:0000287; C:GO:0005829; P:GO:0005975; F:GO:0016868	F:magnesium ion binding; C:cytosol; P:carbohydrate metabolic process; F:intramolecular transferase activity, phosphotransferases
TRUE	[BLASTED]	TR24109|c0_g1_i1	cilia- and flagella-associated 45-like	2164	20	2.66056e-143	74.7
TRUE	[BLASTED, MAPPED, ANNOTATED]	TR22803|c1_g1_i2	annexin A11	2090	20	8.56423e-163	77.18	3	F:GO:0005509; F:GO:0005544; P:GO:0065007	F:calcium ion binding; F:calcium-dependent phospholipid binding; P:biological regulation
TRUE	[BLASTED, MAPPED, ANNOTATED]	TR14088|c0_g1_i1	NADP-dependent malic enzyme isoform X1	2081	20	0	73.1	5	F:GO:0004471; P:GO:0006108; F:GO:0046872; F:GO:0051287; P:GO:0055114	F:malate dehydrogenase (decarboxylating) (NAD+) activity; P:malate metabolic process; F:metal ion binding; F:NAD binding; P:oxidation-reduction process	EC:1.1.1.38; EC:1.1.1.39	Malate dehydrogenase (oxaloacetate-decarboxylating); Malate dehydrogenase (decarboxylating)
TRUE	[BLASTED, MAPPED, ANNOTATED]	TR16040|c0_g1_i1	Lysosomal Pro-X carboxypeptidase precursor	1240	20	2.17448e-170	71.4	3	F:GO:0004185; P:GO:0006508; F:GO:0008239	F:serine-type carboxypeptidase activity; P:proteolysis; F:dipeptidyl-peptidase activity	EC:3.4.11; EC:3.4.21; EC:3.4.16	Acting on peptide bonds (peptidases); Acting on peptide bonds (peptidases); Acting on peptide bonds (peptidases)
TRUE	[BLASTED, MAPPED, ANNOTATED]	TR22003|c1_g5_i1	tubulin beta-2A chain-like isoform X6	413	20	1.00705e-98	100	15	P:GO:0000086; F:GO:0003725; F:GO:0003924; F:GO:0005200; F:GO:0005525; C:GO:0005634; C:GO:0005829; C:GO:0005874; P:GO:0006928; P:GO:0007017; P:GO:0042267; F:GO:0042288; C:GO:0043209; F:GO:0051082; C:GO:0070062	P:G2/M transition of mitotic cell cycle; F:double-stranded RNA binding; F:GTPase activity; F:structural constituent of cytoskeleton; F:GTP binding; C:nucleus; C:cytosol; C:microtubule; P:movement of cell or subcellular component; P:microtubule-based process; P:natural killer cell mediated cytotoxicity; F:MHC class I protein binding; C:myelin sheath; F:unfolded protein binding; C:extracellular exo…	EC:3.6.1.15	Nucleoside-triphosphate phosphatase
TRUE	[BLASTED]	TR23873|c0_g2_i1	tetratricopeptide repeat 29	1567	20	6.29382e-147	56.07
TRUE	[BLASTED, MAPPED, ANNOTATED]	TR20518|c0_g4_i1	Tubulin beta chain	1433	20	0	90.76	6	F:GO:0003924; F:GO:0005200; F:GO:0005525; C:GO:0005737; C:GO:0005874; P:GO:0007017	F:GTPase activity; F:structural constituent of cytoskeleton; F:GTP binding; C:cytoplasm; C:microtubule; P:microtubule-based process	EC:3.6.1.15	Nucleoside-triphosphate phosphatase
TRUE	[BLASTED]	TR22152|c0_g1_i2	hypothetical protein CLF_104825	1603	3	6.86085e-37	75.16
TRUE	[BLASTED, MAPPED]	TR6048|c0_g1_i1	aspartic ase oryzasin-1-like	279	20	6.5548e-08	55.07	4	F:GO:0004190; P:GO:0006508; F:GO:0008233; F:GO:0016787	F:aspartic-type endopeptidase activity; P:proteolysis; F:peptidase activity; F:hydrolase activity
TRUE	[BLASTED, MAPPED]	TR3846|c0_g1_i1	cathepsin D (lysosomal aspartyl protease)	235	20	3.54091e-07	53.12	5	F:GO:0004190; C:GO:0005764; P:GO:0006508; F:GO:0008233; F:GO:0016787	F:aspartic-type endopeptidase activity; C:lysosome; P:proteolysis; F:peptidase activity; F:hydrolase activity
TRUE	[BLASTED, MAPPED]	TR24614|c0_g1_i1	EF-hand domain-containing family member B	2464	20	0	49.27	6	F:GO:0004674; F:GO:0005509; C:GO:0005634; C:GO:0005737; P:GO:0006468; P:GO:0035556	F:protein serine/threonine kinase activity; F:calcium ion binding; C:nucleus; C:cytoplasm; P:protein phosphorylation; P:intracellular signal transduction
TRUE	[BLASTED]	TR20253|c0_g1_i1	hypothetical protein T265_12750, partial	1878	1	6.0936e-22	54.83
TRUE	[BLASTED, MAPPED, ANNOTATED]	TR22248|c0_g1_i1	tubulin alpha-1A chain-like	2012	20	0	94.64	7	F:GO:0003924; F:GO:0005200; F:GO:0005525; C:GO:0005737; C:GO:0005874; P:GO:0007017; C:GO:0070062	F:GTPase activity; F:structural constituent of cytoskeleton; F:GTP binding; C:cytoplasm; C:microtubule; P:microtubule-based process; C:extracellular exosome	EC:3.6.1.15	Nucleoside-triphosphate phosphatase
TRUE	[BLASTED, MAPPED]	TR21267|c0_g2_i1	tektin-2	902	20	2.28719e-132	74.35	3	C:GO:0005634; P:GO:0030317; P:GO:0036159	C:nucleus; P:flagellated sperm motility; P:inner dynein arm assembly
TRUE	[BLASTED, MAPPED]	TR19546|c0_g1_i1	tektin-1 isoform X1	1615	20	0	71.68	2	C:GO:0005634; C:GO:0015630	C:nucleus; C:microtubule cytoskeleton
TRUE	[BLASTED, MAPPED, ANNOTATED]	TR24268|c0_g2_i1	Bifunctional enolase 2 transcriptional	932	20	2.4978e-84	86.36	4	C:GO:0000015; F:GO:0000287; F:GO:0004634; P:GO:0006096	C:phosphopyruvate hydratase complex; F:magnesium ion binding; F:phosphopyruvate hydratase activity; P:glycolytic process	EC:4.2.1.11	Phosphopyruvate hydratase
TRUE	[BLASTED]	TR24625|c0_g2_i1	Zinc finger MYND domain-containing 12	1876	20	0	75.65
TRUE	[BLASTED, MAPPED, ANNOTATED]	TR22249|c0_g1_i1	Tubulin beta-4B chain	1649	20	0	87.52	6	F:GO:0003924; F:GO:0005200; F:GO:0005525; C:GO:0005737; C:GO:0005874; P:GO:0007017	F:GTPase activity; F:structural constituent of cytoskeleton; F:GTP binding; C:cytoplasm; C:microtubule; P:microtubule-based process	EC:3.6.1.15	Nucleoside-triphosphate phosphatase
TRUE	[BLASTED, MAPPED]	TR24199|c0_g1_i1	Plastin 3	239	5	3.97579e-24	79.91	2	F:GO:0003779; F:GO:0005543	F:actin binding; F:phospholipid binding
TRUE	[BLASTED, MAPPED]	TR25036|c3_g1_i4	cathepsin D-like	632	20	6.76716e-17	50.57	9	F:GO:0004190; C:GO:0005615; C:GO:0005764; P:GO:0006508; F:GO:0008233; C:GO:0016020; C:GO:0016021; F:GO:0016787; P:GO:0030163	F:aspartic-type endopeptidase activity; C:extracellular space; C:lysosome; P:proteolysis; F:peptidase activity; C:membrane; C:integral component of membrane; F:hydrolase activity; P:protein catabolic process
TRUE	[NO-BLAST]	TR14583|c0_g1_i2	---NA---	591
TRUE	[BLASTED, MAPPED]	TR19471|c0_g1_i1	ectonucleoside triphosphate diphosphohydrolase 1 isoform X2	2238	20	0	58.22	3	C:GO:0016020; C:GO:0016021; F:GO:0016787	C:membrane; C:integral component of membrane; F:hydrolase activity
TRUE	[BLASTED, MAPPED, ANNOTATED]	TR15860|c0_g1_i1	middle subunit-like	786	20	9.80424e-64	55.97	2	P:GO:0008150; F:GO:0046872	P:biological_process; F:metal ion binding
TRUE	[BLASTED, MAPPED, ANNOTATED]	TR25036|c3_g1_i15	cathepsin E-A-like	266	20	7.86259e-09	52.72	1	F:GO:0016787	F:hydrolase activity
TRUE	[BLASTED, MAPPED, ANNOTATED]	TR20534|c0_g1_i1	cystathionine beta-synthase-like	1743	20	0	68.65	4	F:GO:0004124; C:GO:0005737; P:GO:0006535; F:GO:0030170	F:cysteine synthase activity; C:cytoplasm; P:cysteine biosynthetic process from serine; F:pyridoxal phosphate binding	EC:2.5.1.47	Cysteine synthase
TRUE	[BLASTED]	TR24104|c0_g1_i2	coiled-coil domain-containing 42 homolog	2136	20	4.02052e-62	64.56
TRUE	[BLASTED, MAPPED, ANNOTATED]	TR21664|c1_g2_i10	tubulin alpha chain-like	1509	20	0	94.66	6	F:GO:0003924; F:GO:0005200; F:GO:0005525; C:GO:0005737; C:GO:0005874; P:GO:0007017	F:GTPase activity; F:structural constituent of cytoskeleton; F:GTP binding; C:cytoplasm; C:microtubule; P:microtubule-based process	EC:3.6.1.15	Nucleoside-triphosphate phosphatase
TRUE	[BLASTED]	TR23054|c0_g1_i1	Tektin-2	1775	20	0	60.64
TRUE	[BLASTED, MAPPED]	TR23411|c0_g1_i1	Beta-lactamase domain-containing 2	3672	20	5.09771e-159	57.55	2	C:GO:0016020; C:GO:0016021	C:membrane; C:integral component of membrane
TRUE	[BLASTED, MAPPED, ANNOTATED]	TR8474|c0_g1_i1	beta-	321	20	1.3683e-54	95.69	5	F:GO:0003924; F:GO:0005200; F:GO:0005525; C:GO:0005874; P:GO:0007017	F:GTPase activity; F:structural constituent of cytoskeleton; F:GTP binding; C:microtubule; P:microtubule-based process	EC:3.6.1.15	Nucleoside-triphosphate phosphatase
TRUE	[BLASTED, MAPPED, ANNOTATED]	TR23297|c0_g1_i1	tubulin alpha chain	2133	20	0	77.88	17	P:GO:0000132; F:GO:0003924; F:GO:0005200; F:GO:0005525; C:GO:0005737; C:GO:0005874; P:GO:0008104; P:GO:0009792; P:GO:0022414; C:GO:0030424; C:GO:0030425; P:GO:0032465; C:GO:0043025; P:GO:0048731; P:GO:0051642; C:GO:0072686; C:GO:0072687	P:establishment of mitotic spindle orientation; F:GTPase activity; F:structural constituent of cytoskeleton; F:GTP binding; C:cytoplasm; C:microtubule; P:protein localization; P:embryo development ending in birth or egg hatching; P:reproductive process; C:axon; C:dendrite; P:regulation of cytokinesis; C:neuronal cell body; P:system development; P:centrosome localization; C:mitotic spindle; C:meio…	EC:3.6.1.15	Nucleoside-triphosphate phosphatase
TRUE	[BLASTED]	TR18835|c0_g1_i1	enkurin TRPC channel interacting	1444	20	4.40779e-120	53.04
TRUE	[BLASTED]	TR21483|c0_g1_i1	Beta propeller repeat TECPR	1019	6	4.40093e-131	59.04
TRUE	[BLASTED, MAPPED, ANNOTATED]	TR21503|c1_g3_i1	tubulin alpha-1 chain	1772	20	0	82.23	6	F:GO:0003924; F:GO:0005200; F:GO:0005525; C:GO:0005737; C:GO:0005874; P:GO:0007017	F:GTPase activity; F:structural constituent of cytoskeleton; F:GTP binding; C:cytoplasm; C:microtubule; P:microtubule-based process	EC:3.6.1.15	Nucleoside-triphosphate phosphatase
TRUE	[BLASTED, MAPPED, ANNOTATED]	TR18622|c0_g1_i1	ATP H+ mitochondrial F1 beta polypeptide	1721	20	0	92.35	6	F:GO:0005524; C:GO:0005739; P:GO:0015986; C:GO:0045261; F:GO:0046933; P:GO:1902600	F:ATP binding; C:mitochondrion; P:ATP synthesis coupled proton transport; C:proton-transporting ATP synthase complex, catalytic core F(1); F:proton-transporting ATP synthase activity, rotational mechanism; P:proton transmembrane transport	EC:3.6.1.3; EC:3.6.1.15	Adenosinetriphosphatase; Nucleoside-triphosphate phosphatase
TRUE	[BLASTED, MAPPED, ANNOTATED]	TR20755|c0_g1_i1	hexokinase	2212	20	0	75.11	10	P:GO:0001678; F:GO:0004340; F:GO:0005524; F:GO:0005536; C:GO:0005829; P:GO:0006096; F:GO:0008865; F:GO:0019158; P:GO:0046835; P:GO:0051156	P:cellular glucose homeostasis; F:glucokinase activity; F:ATP binding; F:glucose binding; C:cytosol; P:glycolytic process; F:fructokinase activity; F:mannokinase activity; P:carbohydrate phosphorylation; P:glucose 6-phosphate metabolic process	EC:2.7.1.7; EC:2.7.1.4; EC:2.7.1.2; EC:2.7.1.1	Mannokinase; Fructokinase; Glucokinase; Hexokinase
TRUE	[BLASTED, MAPPED]	TR17762|c0_g1_i1	lysosomal acid phosphatase	1439	20	4.16494e-86	53.9	8	F:GO:0003993; C:GO:0005764; C:GO:0005765; C:GO:0016020; C:GO:0016021; P:GO:0016311; F:GO:0016787; C:GO:0043202	F:acid phosphatase activity; C:lysosome; C:lysosomal membrane; C:membrane; C:integral component of membrane; P:dephosphorylation; F:hydrolase activity; C:lysosomal lumen
TRUE	[BLASTED, MAPPED]	TR21120|c0_g1_i1	nervana 2	1198	20	9.05634e-70	51.73	5	C:GO:0005890; P:GO:0006813; P:GO:0006814; C:GO:0016020; C:GO:0016021	C:sodium:potassium-exchanging ATPase complex; P:potassium ion transport; P:sodium ion transport; C:membrane; C:integral component of membrane
TRUE	[BLASTED, MAPPED, ANNOTATED]	TR23585|c0_g2_i1	threo-3-hydroxyaspartate ammonia-lyase	828	20	3.7945e-78	76.79	7	F:GO:0003941; F:GO:0004794; C:GO:0005737; P:GO:0006565; P:GO:0006567; C:GO:0016020; F:GO:0030170	F:L-serine ammonia-lyase activity; F:L-threonine ammonia-lyase activity; C:cytoplasm; P:L-serine catabolic process; P:threonine catabolic process; C:membrane; F:pyridoxal phosphate binding	EC:4.3.1.17; EC:4.3.1.19	L-serine ammonia-lyase; Threonine ammonia-lyase
TRUE	[BLASTED, MAPPED, ANNOTATED]	TR20126|c1_g1_i3	tubulin alpha-1 chain-like	446	20	3.08658e-104	98.24	6	F:GO:0003924; F:GO:0005200; F:GO:0005525; C:GO:0005737; C:GO:0005874; P:GO:0007017	F:GTPase activity; F:structural constituent of cytoskeleton; F:GTP binding; C:cytoplasm; C:microtubule; P:microtubule-based process	EC:3.6.1.15	Nucleoside-triphosphate phosphatase
TRUE	[BLASTED, MAPPED, ANNOTATED]	TR14618|c0_g1_i1	Nucleoside diphosphate kinase 7	2196	20	1.15956e-138	66.13	6	F:GO:0004550; C:GO:0005622; P:GO:0006165; P:GO:0006183; P:GO:0006228; P:GO:0006241	F:nucleoside diphosphate kinase activity; C:intracellular; P:nucleoside diphosphate phosphorylation; P:GTP biosynthetic process; P:UTP biosynthetic process; P:CTP biosynthetic process	EC:2.7.4.6	Nucleoside-diphosphate kinase
TRUE	[BLASTED, MAPPED]	TR19036|c0_g1_i1	IST1 homolog	1481	20	9.8556e-88	66.57	1	P:GO:0015031	P:protein transport
TRUE	[BLASTED, MAPPED, ANNOTATED]	TR20917|c0_g1_i1	cathepsin B-like peptidase (C01 family)	1630	20	1.2726e-97	61.81	2	P:GO:0006508; F:GO:0008234	P:proteolysis; F:cysteine-type peptidase activity
TRUE	[BLASTED, MAPPED, ANNOTATED]	TR19538|c0_g1_i1	Charged multivesicular body 1a	1182	20	7.90672e-75	77.71	5	C:GO:0000815; P:GO:0007034; P:GO:0007076; P:GO:0016192; C:GO:0016363	C:ESCRT III complex; P:vacuolar transport; P:mitotic chromosome condensation; P:vesicle-mediated transport; C:nuclear matrix
TRUE	[BLASTED]	TR21483|c0_g2_i1	Beta propeller repeat TECPR	623	4	2.55886e-68	59.17
TRUE	[BLASTED, MAPPED, ANNOTATED]	TR23585|c0_g1_i1	L-threonine ammonia-lyase-like	917	20	7.12506e-93	74.81	6	F:GO:0003941; F:GO:0004794; C:GO:0005737; P:GO:0006565; P:GO:0006567; F:GO:0030170	F:L-serine ammonia-lyase activity; F:L-threonine ammonia-lyase activity; C:cytoplasm; P:L-serine catabolic process; P:threonine catabolic process; F:pyridoxal phosphate binding	EC:4.3.1.17; EC:4.3.1.19	L-serine ammonia-lyase; Threonine ammonia-lyase
TRUE	[NO-BLAST]	TR17054|c1_g1_i1	---NA---	576
TRUE	[BLASTED, MAPPED, ANNOTATED]	TR20600|c1_g1_i1	beta arrestin 1	2870	20	2.2867e-174	66.37	1	P:GO:0007165	P:signal transduction
TRUE	[BLASTED, MAPPED]	TR19613|c1_g1_i1	BRO1 domain-containing BROX	1354	20	2.06607e-163	59.14	1	C:GO:0070062	C:extracellular exosome
TRUE	[BLASTED]	TR21578|c0_g1_i1	BTB POZ domain-containing 3 isoform X2	2134	20	0	61.87
TRUE	[BLASTED, MAPPED, ANNOTATED]	TR22034|c0_g1_i1	Fructose-bisphosphate aldolase	572	20	1.77198e-115	87.55	5	F:GO:0004332; F:GO:0004672; F:GO:0005524; P:GO:0006096; P:GO:0006468	F:fructose-bisphosphate aldolase activity; F:protein kinase activity; F:ATP binding; P:glycolytic process; P:protein phosphorylation	EC:4.1.2.13	Fructose-bisphosphate aldolase
TRUE	[BLASTED, MAPPED, ANNOTATED]	TR18040|c0_g1_i1	V-type proton ATPase subunit C	1872	20	0	80.01	3	F:GO:0015078; C:GO:0033180; P:GO:1902600	F:proton transmembrane transporter activity; C:proton-transporting V-type ATPase, V1 domain; P:proton transmembrane transport
TRUE	[BLASTED]	TR19981|c0_g1_i1	FAM166B isoform X1	1431	20	5.45858e-177	62.46
TRUE	[BLASTED, MAPPED]	TR20582|c0_g1_i1	gelsolin	1162	20	1.59077e-159	71.84	2	F:GO:0003779; P:GO:0051693	F:actin binding; P:actin filament capping
TRUE	[BLASTED]	TR19949|c0_g1_i1	Rhabdoid tumor deletion region 1	1161	20	5.28754e-85	63.61
TRUE	[BLASTED, MAPPED, ANNOTATED]	TR16503|c0_g1_i1	aspartate cytoplasmic	1699	20	0	73.44	7	F:GO:0004069; C:GO:0005739; C:GO:0005829; P:GO:0006532; F:GO:0030170; F:GO:0042802; F:GO:0080130	F:L-aspartate:2-oxoglutarate aminotransferase activity; C:mitochondrion; C:cytosol; P:aspartate biosynthetic process; F:pyridoxal phosphate binding; F:identical protein binding; F:L-phenylalanine:2-oxoglutarate aminotransferase activity	EC:2.6.1.9; EC:2.6.1.57; EC:2.6.1.5; EC:2.6.1.1	Histidinol-phosphate transaminase; Aromatic-amino-acid transaminase; Tyrosine transaminase; Aspartate transaminase
TRUE	[BLASTED, MAPPED, ANNOTATED]	TR15440|c0_g1_i2	legumain	904	20	6.6644e-72	67.04	3	F:GO:0004197; P:GO:0006624; P:GO:0051603	F:cysteine-type endopeptidase activity; P:vacuolar protein processing; P:proteolysis involved in cellular protein catabolic process	EC:3.4.22	Acting on peptide bonds (peptidases)
TRUE	[BLASTED]	TR17297|c0_g1_i1	MEMO1-like isoform X1	1260	20	3.5513e-146	54.42
TRUE	[BLASTED, MAPPED, ANNOTATED]	TR12513|c0_g1_i1	thioredoxin peroxidase	663	20	1.00485e-103	81.13	5	F:GO:0004601; C:GO:0005737; F:GO:0051920; P:GO:0055114; P:GO:0098869	F:peroxidase activity; C:cytoplasm; F:peroxiredoxin activity; P:oxidation-reduction process; P:cellular oxidant detoxification	EC:1.11.1.15; EC:1.11.1.7	Peroxiredoxin; Peroxidase
TRUE	[BLASTED, MAPPED, ANNOTATED]	TR18525|c0_g1_i1	14-3-3 epsilon	1027	20	1.84359e-119	74.96	22	C:GO:0005654; C:GO:0005694; C:GO:0005737; C:GO:0005813; C:GO:0005875; C:GO:0005886; P:GO:0007088; P:GO:0007095; P:GO:0007280; P:GO:0007294; P:GO:0007411; P:GO:0008103; P:GO:0008340; P:GO:0009411; F:GO:0019904; C:GO:0045172; P:GO:0045927; P:GO:0046579; F:GO:0046982; P:GO:0048190; F:GO:0050815; P:GO:0070374	C:nucleoplasm; C:chromosome; C:cytoplasm; C:centrosome; C:microtubule associated complex; C:plasma membrane; P:regulation of mitotic nuclear division; P:mitotic G2 DNA damage checkpoint; P:pole cell migration; P:germarium-derived oocyte fate determination; P:axon guidance; P:oocyte microtubule cytoskeleton polarization; P:determination of adult lifespan; P:response to UV; F:protein domain specifi…
TRUE	[BLASTED, MAPPED]	TR22997|c0_g1_i5	carbonic anhydrase	1559	20	6.08054e-66	57.46	5	F:GO:0004089; P:GO:0006730; F:GO:0008270; F:GO:0016829; F:GO:0046872	F:carbonate dehydratase activity; P:one-carbon metabolic process; F:zinc ion binding; F:lyase activity; F:metal ion binding
TRUE	[BLASTED, MAPPED]	TR22166|c0_g1_i1	tetraspanin-18-like isoform X1	1756	20	6.35125e-51	49.53	2	C:GO:0016020; C:GO:0016021	C:membrane; C:integral component of membrane
TRUE	[BLASTED, MAPPED, ANNOTATED]	TR18449|c0_g1_i1	cAMP-dependent kinase type II regulatory subunit	2286	20	3.99078e-173	68.49	6	C:GO:0005952; F:GO:0008603; F:GO:0016301; P:GO:0016310; F:GO:0030552; P:GO:0045859	C:cAMP-dependent protein kinase complex; F:cAMP-dependent protein kinase regulator activity; F:kinase activity; P:phosphorylation; F:cAMP binding; P:regulation of protein kinase activity
TRUE	[BLASTED, MAPPED, ANNOTATED]	TR18872|c0_g1_i1	ADP-ribosyl cyclase cyclic ADP-ribose hydrolase 1	1272	20	1.37627e-55	51.07	2	F:GO:0016798; P:GO:0050794	F:hydrolase activity, acting on glycosyl bonds; P:regulation of cellular process
TRUE	[NO-BLAST]	TR22021|c0_g1_i1	---NA---	1034
TRUE	[BLASTED]	TR22287|c0_g1_i1	expressed conserved	1397	5	2.27278e-81	56.37
TRUE	[BLASTED, MAPPED]	TR20278|c0_g1_i1	Short-chain dehydrogenase reductase family 16C member 6	1364	20	1.60627e-87	61.61	4	C:GO:0016020; C:GO:0016021; F:GO:0016491; P:GO:0055114	C:membrane; C:integral component of membrane; F:oxidoreductase activity; P:oxidation-reduction process
TRUE	[BLASTED, MAPPED]	TR17751|c1_g1_i1	lysophosphatidic acid phosphatase type 6	3969	20	1.47085e-142	56.51	6	F:GO:0003723; F:GO:0003743; F:GO:0003993; C:GO:0005575; P:GO:0006413; P:GO:0016311	F:RNA binding; F:translation initiation factor activity; F:acid phosphatase activity; C:cellular_component; P:translational initiation; P:dephosphorylation
TRUE	[BLASTED, MAPPED, ANNOTATED]	TR19217|c0_g1_i1	cystathionine gamma-lyase	1428	20	0	72.05	2	F:GO:0016829; F:GO:0030170	F:lyase activity; F:pyridoxal phosphate binding
TRUE	[BLASTED, MAPPED]	TR24153|c0_g1_i1	Parkin coregulated gene	3214	20	4.30103e-102	53.85	2	C:GO:0016020; C:GO:0016021	C:membrane; C:integral component of membrane
TRUE	[BLASTED, MAPPED, ANNOTATED]	TR21252|c0_g1_i1	33 kDa inner dynein arm light axonemal	1139	20	1.40942e-158	87.99	2	F:GO:0003774; C:GO:0030286	F:motor activity; C:dynein complex	EC:3.6.1.15	Nucleoside-triphosphate phosphatase
TRUE	[NO-BLAST]	TR22021|c0_g1_i10	---NA---	910
TRUE	[BLASTED, MAPPED, ANNOTATED]	TR19294|c0_g1_i1	14-3-3 epsilon	1203	20	1.34807e-107	81.48	1	F:GO:0019904	F:protein domain specific binding
TRUE	[BLASTED, MAPPED, ANNOTATED]	TR19628|c0_g2_i1	enolase	1963	20	0	88.68	6	C:GO:0000015; F:GO:0000287; F:GO:0004634; C:GO:0005634; P:GO:0006096; P:GO:0051090	C:phosphopyruvate hydratase complex; F:magnesium ion binding; F:phosphopyruvate hydratase activity; C:nucleus; P:glycolytic process; P:regulation of DNA-binding transcription factor activity	EC:4.2.1.11	Phosphopyruvate hydratase
TRUE	[BLASTED, MAPPED, ANNOTATED]	TR21301|c1_g1_i3	adenosine deaminase	1410	20	1.70033e-110	61.98	6	P:GO:0009058; F:GO:0016787; F:GO:0019239; P:GO:0034654; P:GO:0046128; P:GO:0072522	P:biosynthetic process; F:hydrolase activity; F:deaminase activity; P:nucleobase-containing compound biosynthetic process; P:purine ribonucleoside metabolic process; P:purine-containing compound biosynthetic process
TRUE	[NO-BLAST]	TR19302|c1_g1_i1	---NA---	898
TRUE	[BLASTED, MAPPED, ANNOTATED]	TR22567|c0_g1_i1	wd40 repeat	2230	20	0	63.04	1	P:GO:0065007	P:biological regulation
TRUE	[BLASTED, MAPPED, ANNOTATED]	TR16686|c0_g1_i1	ubiquitin-60S ribosomal L40	475	20	1.52048e-88	99.39	3	F:GO:0003735; C:GO:0005840; P:GO:0006412	F:structural constituent of ribosome; C:ribosome; P:translation
TRUE	[BLASTED]	TR21435|c0_g1_i1	hypothetical protein CLF_105866	1123	17	6.10557e-154	62.72
TRUE	[BLASTED, MAPPED]	TR22997|c0_g1_i1	carbonic anhydrase	622	20	2.39431e-38	55.34	5	F:GO:0004089; P:GO:0006730; F:GO:0008270; F:GO:0016829; F:GO:0046872	F:carbonate dehydratase activity; P:one-carbon metabolic process; F:zinc ion binding; F:lyase activity; F:metal ion binding
TRUE	[NO-BLAST]	TR9053|c0_g1_i1	---NA---	487
TRUE	[BLASTED, MAPPED, ANNOTATED]	TR23366|c0_g1_i1	coiled-coil domain-containing 63-like	1965	20	0	64.96	2	C:GO:0036157; P:GO:0036158	C:outer dynein arm; P:outer dynein arm assembly
TRUE	[BLASTED, MAPPED, ANNOTATED]	TR20888|c0_g1_i1	radial spoke head 9 homolog	2419	20	1.66156e-165	76.86	3	P:GO:0035082; P:GO:0044458; P:GO:0060294	P:axoneme assembly; P:motile cilium assembly; P:cilium movement involved in cell motility
TRUE	[BLASTED, MAPPED]	TR24931|c0_g2_i1	radial spoke head 6 homolog A-like	746	20	2.66073e-108	56.11	9	F:GO:0004672; F:GO:0004713; F:GO:0005524; P:GO:0006468; C:GO:0016020; C:GO:0016021; F:GO:0016301; P:GO:0016310; P:GO:0018108	F:protein kinase activity; F:protein tyrosine kinase activity; F:ATP binding; P:protein phosphorylation; C:membrane; C:integral component of membrane; F:kinase activity; P:phosphorylation; P:peptidyl-tyrosine phosphorylation
TRUE	[BLASTED, MAPPED, ANNOTATED]	TR22758|c2_g1_i1	cathepsin B-like peptidase (C01 family)	1104	20	5.94784e-106	65.7	2	P:GO:0006508; F:GO:0008234	P:proteolysis; F:cysteine-type peptidase activity
TRUE	[BLASTED, MAPPED, ANNOTATED]	TR16965|c0_g1_i1	prohibitin	1102	20	1.57036e-164	89.81	1	C:GO:0016021	C:integral component of membrane
TRUE	[BLASTED, MAPPED, ANNOTATED]	TR17219|c0_g1_i1	cytosolic malate dehydrogenase	1185	20	8.05673e-173	82.46	4	P:GO:0005975; P:GO:0006099; P:GO:0006108; F:GO:0030060	P:carbohydrate metabolic process; P:tricarboxylic acid cycle; P:malate metabolic process; F:L-malate dehydrogenase activity	EC:1.1.1.37	Malate dehydrogenase
TRUE	[BLASTED, MAPPED, ANNOTATED]	TR16926|c0_g1_i1	hypothetical protein T265_15367, partial	1735	10	5.79873e-122	62.86	1	C:GO:0005681	C:spliceosomal complex
TRUE	[BLASTED, MAPPED, ANNOTATED]	TR17046|c0_g1_i1	14-3-3 epsilon	1366	20	2.15586e-130	80.99	3	F:GO:0004497; F:GO:0019904; P:GO:0055114	F:monooxygenase activity; F:protein domain specific binding; P:oxidation-reduction process
TRUE	[BLASTED, MAPPED, ANNOTATED]	TR19759|c1_g1_i2	CD63 antigen	1053	20	1.02261e-36	62.52	1	C:GO:0016021	C:integral component of membrane
TRUE	[BLASTED, MAPPED, ANNOTATED]	TR18730|c0_g1_i1	Mitochondrial dicarboxylate carrier	1387	20	1.37844e-174	80.6	4	F:GO:0003735; P:GO:0006412; C:GO:0016021; P:GO:0055085	F:structural constituent of ribosome; P:translation; C:integral component of membrane; P:transmembrane transport
TRUE	[BLASTED, MAPPED]	TR18415|c0_g1_i1	hypothetical protein T265_11243	2139	1	1.2351e-78	59.14	2	C:GO:0016020; C:GO:0016021	C:membrane; C:integral component of membrane
TRUE	[BLASTED]	TR17290|c0_g1_i1	conserved hypothetical protein	1765	3	1.48384e-67	55.61
TRUE	[BLASTED, MAPPED, ANNOTATED]	TR19575|c0_g1_i1	prohibitins and stomatins of the pid superfamily	1511	20	5.54552e-106	78.36	3	F:GO:0005509; P:GO:0006909; C:GO:0016021	F:calcium ion binding; P:phagocytosis; C:integral component of membrane
TRUE	[BLASTED, MAPPED]	TR19892|c0_g1_i1	expressed conserved	1777	6	6.85433e-54	64.25	3	F:GO:0003824; F:GO:0008270; F:GO:0016787	F:catalytic activity; F:zinc ion binding; F:hydrolase activity
TRUE	[BLASTED, MAPPED, ANNOTATED]	TR16784|c0_g1_i1	Cilia-and flagella-associated 20	1291	20	6.06908e-124	72.99	7	C:GO:0005634; C:GO:0005814; P:GO:0006355; C:GO:0036064; P:GO:0060296; P:GO:2000147; P:GO:2000253	C:nucleus; C:centriole; P:regulation of transcription, DNA-templated; C:ciliary basal body; P:regulation of cilium beat frequency involved in ciliary motility; P:positive regulation of cell motility; P:positive regulation of feeding behavior
TRUE	[BLASTED, MAPPED, ANNOTATED]	TR16456|c0_g1_i1	Lysosomal protective	1703	20	2.34701e-175	64.42	2	F:GO:0004180; P:GO:0006508	F:carboxypeptidase activity; P:proteolysis
TRUE	[BLASTED, MAPPED]	TR22094|c0_g1_i1	tetraspanin-CD63 receptor	1223	20	1.25755e-30	50.94	6	C:GO:0005887; P:GO:0007166; C:GO:0016020; C:GO:0016021; P:GO:0045747; P:GO:0072659	C:integral component of plasma membrane; P:cell surface receptor signaling pathway; C:membrane; C:integral component of membrane; P:positive regulation of Notch signaling pathway; P:protein localization to plasma membrane
TRUE	[BLASTED, MAPPED, ANNOTATED]	TR17982|c0_g1_i1	peptidyl-prolyl cis-trans isomerase-like	637	20	6.38128e-82	84	3	P:GO:0000413; F:GO:0003755; P:GO:0006457	P:protein peptidyl-prolyl isomerization; F:peptidyl-prolyl cis-trans isomerase activity; P:protein folding	EC:5.2.1.8	Peptidylprolyl isomerase
TRUE	[BLASTED, MAPPED, ANNOTATED]	TR18374|c0_g1_i1	triose phosphate isomerase	1100	20	2.50972e-130	79.43	8	F:GO:0004807; C:GO:0005829; P:GO:0006094; P:GO:0006096; P:GO:0006098; P:GO:0019563; F:GO:0042802; P:GO:0046166	F:triose-phosphate isomerase activity; C:cytosol; P:gluconeogenesis; P:glycolytic process; P:pentose-phosphate shunt; P:glycerol catabolic process; F:identical protein binding; P:glyceraldehyde-3-phosphate biosynthetic process	EC:5.3.1.1	Triose-phosphate isomerase
TRUE	[BLASTED, MAPPED, ANNOTATED]	TR9778|c0_g1_i1	cathepsin B	246	20	5.00199e-22	68.87	8	C:GO:0005615; P:GO:0006508; P:GO:0008150; F:GO:0008234; P:GO:0009056; P:GO:0009987; C:GO:0043231; C:GO:0044444	C:extracellular space; P:proteolysis; P:biological_process; F:cysteine-type peptidase activity; P:catabolic process; P:cellular process; C:intracellular membrane-bounded organelle; C:cytoplasmic part
TRUE	[BLASTED, MAPPED]	TR24469|c0_g1_i1	phospholipase B-like 2	784	20	7.84753e-94	61.93	6	F:GO:0000166; F:GO:0005525; C:GO:0005764; C:GO:0016020; C:GO:0016021; C:GO:0070062	F:nucleotide binding; F:GTP binding; C:lysosome; C:membrane; C:integral component of membrane; C:extracellular exosome
TRUE	[BLASTED, MAPPED]	TR23109|c0_g1_i2	lipoamide acyltransferase component of branched-chain alpha-keto acid dehydrogenase mitochondrial	1739	20	4.12718e-152	64.61	7	C:GO:0005739; P:GO:0008152; P:GO:0009081; F:GO:0016740; F:GO:0016746; F:GO:0031625; C:GO:0042645	C:mitochondrion; P:metabolic process; P:branched-chain amino acid metabolic process; F:transferase activity; F:transferase activity, transferring acyl groups; F:ubiquitin protein ligase binding; C:mitochondrial nucleoid
TRUE	[BLASTED, MAPPED]	TR20548|c1_g1_i1	adenylate kinase 9-like	1656	20	2.63767e-74	52.73	7	F:GO:0005524; P:GO:0006139; C:GO:0016020; C:GO:0016021; F:GO:0016301; P:GO:0016310; F:GO:0019205	F:ATP binding; P:nucleobase-containing compound metabolic process; C:membrane; C:integral component of membrane; F:kinase activity; P:phosphorylation; F:nucleobase-containing compound kinase activity
TRUE	[BLASTED]	TR21287|c0_g1_i1	DM9 domain-containing	625	20	1.87045e-47	63.91
TRUE	[BLASTED, MAPPED, ANNOTATED]	TR23381|c0_g1_i1	glycogen phosphorylase	3295	20	0	77.43	4	P:GO:0005975; F:GO:0008184; C:GO:0016020; F:GO:0030170	P:carbohydrate metabolic process; F:glycogen phosphorylase activity; C:membrane; F:pyridoxal phosphate binding	EC:2.4.1.1	Glycogen phosphorylase
TRUE	[NO-BLAST]	TR17735|c0_g1_i2	---NA---	354
TRUE	[BLASTED, MAPPED, ANNOTATED]	TR20229|c0_g1_i1	V-type proton ATPase subunit E 1	1219	20	1.54625e-123	77.44	6	C:GO:0031982; C:GO:0033178; C:GO:0043231; C:GO:0044444; F:GO:0046961; P:GO:1902600	C:vesicle; C:proton-transporting two-sector ATPase complex, catalytic domain; C:intracellular membrane-bounded organelle; C:cytoplasmic part; F:proton-transporting ATPase activity, rotational mechanism; P:proton transmembrane transport	EC:3.6.1.3; EC:3.6.1.15	Adenosinetriphosphatase; Nucleoside-triphosphate phosphatase
TRUE	[BLASTED, MAPPED, ANNOTATED]	TR18454|c0_g1_i1	Immunoglobulin-binding 1	2498	20	3.46104e-111	62.05	1	P:GO:0035303	P:regulation of dephosphorylation
TRUE	[BLASTED, MAPPED, ANNOTATED]	TR16484|c0_g1_i1	tyrosine 3-monooxygenase tryptophan 5-monooxygenase activation beta polypeptide	1113	20	8.99483e-114	77.31	17	P:GO:0000132; P:GO:0001708; P:GO:0002119; F:GO:0004497; C:GO:0005634; C:GO:0005938; P:GO:0006611; P:GO:0007346; P:GO:0009792; P:GO:0009949; P:GO:0010070; F:GO:0019904; P:GO:0030590; P:GO:0035046; P:GO:0045167; P:GO:0051321; P:GO:0055114	P:establishment of mitotic spindle orientation; P:cell fate specification; P:nematode larval development; F:monooxygenase activity; C:nucleus; C:cell cortex; P:protein export from nucleus; P:regulation of mitotic cell cycle; P:embryo development ending in birth or egg hatching; P:polarity specification of anterior/posterior axis; P:zygote asymmetric cell division; F:protein domain specific bindin…
TRUE	[BLASTED, MAPPED, ANNOTATED]	TR18849|c0_g1_i1	H+ lysosomal V1 subunit D	993	20	2.51795e-148	82.19	2	F:GO:0042626; P:GO:0055085	F:ATPase-coupled transmembrane transporter activity; P:transmembrane transport	EC:3.6.1.3; EC:3.6.1.15	Adenosinetriphosphatase; Nucleoside-triphosphate phosphatase
TRUE	[BLASTED, MAPPED, ANNOTATED]	TR18925|c0_g1_i1	l(2)37cc	1002	20	1.3995e-167	90.28	1	C:GO:0016021	C:integral component of membrane
TRUE	[BLASTED, MAPPED, ANNOTATED]	TR17007|c0_g1_i1	tropinone reductase	961	20	5.1077e-116	73.7	2	F:GO:0008678; P:GO:0055114	F:2-deoxy-D-gluconate 3-dehydrogenase activity; P:oxidation-reduction process	EC:1.1.1.125	2-deoxy-D-gluconate 3-dehydrogenase
TRUE	[BLASTED, MAPPED, ANNOTATED]	TR19640|c0_g1_i1	Alpha-soluble NSF attachment	1994	20	2.47345e-154	79.2	7	F:GO:0005483; C:GO:0005774; P:GO:0006886; F:GO:0019905; C:GO:0031201; P:GO:0035494; P:GO:0061025	F:soluble NSF attachment protein activity; C:vacuolar membrane; P:intracellular protein transport; F:syntaxin binding; C:SNARE complex; P:SNARE complex disassembly; P:membrane fusion
TRUE	[BLASTED]	TR17840|c0_g1_i1	hypothetical protein X801_04297, partial	1150	12	1.14549e-67	55.21
TRUE	[BLASTED, MAPPED, ANNOTATED]	TR20519|c0_g1_i1	purine nucleoside phosphorylase-like	1290	20	2.45485e-128	74.9	5	F:GO:0004731; C:GO:0005737; P:GO:0009116; C:GO:0016021; P:GO:0043101	F:purine-nucleoside phosphorylase activity; C:cytoplasm; P:nucleoside metabolic process; C:integral component of membrane; P:purine-containing compound salvage	EC:2.4.2.1	Purine-nucleoside phosphorylase
TRUE	[BLASTED, MAPPED, ANNOTATED]	TR20125|c0_g1_i1	glycerol-3-phosphate dehydrogenase 1	1588	20	1.98696e-161	62.88	6	F:GO:0004367; P:GO:0005975; C:GO:0009331; P:GO:0046168; F:GO:0051287; P:GO:0055114	F:glycerol-3-phosphate dehydrogenase [NAD+] activity; P:carbohydrate metabolic process; C:glycerol-3-phosphate dehydrogenase complex; P:glycerol-3-phosphate catabolic process; F:NAD binding; P:oxidation-reduction process	EC:1.1.1.8; EC:1.1.1.94	Glycerol-3-phosphate dehydrogenase (NAD(+)); Glycerol-3-phosphate dehydrogenase (NAD(P)(+))
TRUE	[BLASTED, MAPPED, ANNOTATED]	TR15434|c0_g1_i1	14-3-3 beta	993	20	5.72871e-122	77.92	9	P:GO:0000186; F:GO:0004497; C:GO:0005829; C:GO:0005912; F:GO:0019904; C:GO:0031982; P:GO:0034613; P:GO:0045744; P:GO:0055114	P:activation of MAPKK activity; F:monooxygenase activity; C:cytosol; C:adherens junction; F:protein domain specific binding; C:vesicle; P:cellular protein localization; P:negative regulation of G protein-coupled receptor signaling pathway; P:oxidation-reduction process
TRUE	[BLASTED, MAPPED, ANNOTATED]	TR15827|c0_g1_i1	Lysosomal protective	1705	20	4.94462e-155	64.01	2	F:GO:0004180; P:GO:0006508	F:carboxypeptidase activity; P:proteolysis
TRUE	[BLASTED]	TR14646|c8_g1_i1	eggshell precursor	977	20	1.28613e-22	55.63
TRUE	[BLASTED, MAPPED]	TR22869|c0_g1_i12	tetraspanin-CD63 receptor	1295	20	1.08757e-23	53.15	6	C:GO:0005887; P:GO:0007166; C:GO:0016020; C:GO:0016021; P:GO:0045747; P:GO:0072659	C:integral component of plasma membrane; P:cell surface receptor signaling pathway; C:membrane; C:integral component of membrane; P:positive regulation of Notch signaling pathway; P:protein localization to plasma membrane
TRUE	[BLASTED, MAPPED, ANNOTATED]	TR19937|c0_g1_i1	26S proteasome non-ATPase regulatory subunit 8-like	1205	20	1.08134e-133	75.38	5	C:GO:0005634; C:GO:0005829; C:GO:0008541; P:GO:0043161; P:GO:0043248	C:nucleus; C:cytosol; C:proteasome regulatory particle, lid subcomplex; P:proteasome-mediated ubiquitin-dependent protein catabolic process; P:proteasome assembly
TRUE	[BLASTED, MAPPED, ANNOTATED]	TR19022|c0_g1_i1	Proteasome subunit alpha type-4	990	20	3.84374e-161	87.13	6	C:GO:0000932; F:GO:0004298; C:GO:0005634; P:GO:0006511; C:GO:0019773; C:GO:0070062	C:P-body; F:threonine-type endopeptidase activity; C:nucleus; P:ubiquitin-dependent protein catabolic process; C:proteasome core complex, alpha-subunit complex; C:extracellular exosome	EC:3.4.25	Acting on peptide bonds (peptidases)
TRUE	[BLASTED]	TR20361|c12_g1_i1	eggshell	875	20	1.24272e-19	52.57
TRUE	[BLASTED, MAPPED, ANNOTATED]	TR21260|c0_g1_i1	26s proteasome regulatory particle subunit,	3184	20	0	78.25	8	F:GO:0004175; C:GO:0005634; C:GO:0008540; F:GO:0030234; C:GO:0034515; P:GO:0042176; P:GO:0043161; P:GO:0050790	F:endopeptidase activity; C:nucleus; C:proteasome regulatory particle, base subcomplex; F:enzyme regulator activity; C:proteasome storage granule; P:regulation of protein catabolic process; P:proteasome-mediated ubiquitin-dependent protein catabolic process; P:regulation of catalytic activity
TRUE	[BLASTED]	TR22841|c0_g2_i1	expressed conserved	678	6	1.46139e-27	62.27
TRUE	[BLASTED, MAPPED]	TR15780|c0_g1_i1	hypothetical protein X801_01453, partial	2692	8	2.40593e-130	55.24	2	C:GO:0000145; P:GO:0006904	C:exocyst; P:vesicle docking involved in exocytosis
TRUE	[BLASTED, MAPPED]	TR19739|c0_g1_i1	SH3-domain GRB2-like endophilin B1	1173	20	2.50765e-56	56.18	1	C:GO:0005737	C:cytoplasm
TRUE	[BLASTED, MAPPED, ANNOTATED]	TR22334|c0_g1_i1	carbonyl reductase 1	1276	20	1.17169e-131	76.11	2	F:GO:0004090; P:GO:0055114	F:carbonyl reductase (NADPH) activity; P:oxidation-reduction process	EC:1.1.1.184	Carbonyl reductase (NADPH)
TRUE	[BLASTED, MAPPED, ANNOTATED]	TR17070|c0_g1_i1	charged multivesicular body 1b-like	1751	20	4.04086e-96	79.54	3	C:GO:0005622; P:GO:0007034; P:GO:0015031	C:intracellular; P:vacuolar transport; P:protein transport
TRUE	[BLASTED]	TR20343|c0_g1_i1	Radial spoke head 1	1340	20	1.22929e-100	74.29
TRUE	[BLASTED, MAPPED, ANNOTATED]	TR21279|c0_g5_i1	Glutathione S-Transferase	353	20	1.38373e-28	67.72	1	F:GO:0003824	F:catalytic activity
TRUE	[BLASTED]	TR17424|c0_g1_i1	metallo-beta-lactamase domain-containing 1	1153	20	3.36342e-97	61.97
TRUE	[BLASTED, MAPPED, ANNOTATED]	TR18799|c0_g1_i1	large subunit ribosomal L7e	851	20	1.02466e-134	82.93	4	P:GO:0000463; P:GO:0002181; F:GO:0003735; C:GO:0022625	P:maturation of LSU-rRNA from tricistronic rRNA transcript (SSU-rRNA, 5.8S rRNA, LSU-rRNA); P:cytoplasmic translation; F:structural constituent of ribosome; C:cytosolic large ribosomal subunit
TRUE	[BLASTED, MAPPED]	TR22023|c0_g1_i1	poly(U)-specific endoribonuclease-B-like	1079	20	3.77036e-63	51	1	F:GO:0016788	F:hydrolase activity, acting on ester bonds
TRUE	[BLASTED, MAPPED]	TR24498|c0_g1_i1	WD repeat-containing 78	2657	20	0	66.35	1	P:GO:0002244	P:hematopoietic progenitor cell differentiation
TRUE	[BLASTED, MAPPED, ANNOTATED]	TR17112|c0_g1_i1	glutathione S-transferase	949	20	3.93871e-107	79.55	4	F:GO:0004364; C:GO:0005737; P:GO:0008152; F:GO:0046872	F:glutathione transferase activity; C:cytoplasm; P:metabolic process; F:metal ion binding	EC:2.5.1.18	Glutathione transferase
TRUE	[NO-BLAST]	TR15579|c0_g1_i1	---NA---	557
TRUE	[BLASTED, MAPPED, ANNOTATED]	TR22001|c0_g1_i1	ribosomal X-linked	873	20	3.7346e-172	91.27	4	F:GO:0003735; P:GO:0006412; F:GO:0019843; C:GO:0022627	F:structural constituent of ribosome; P:translation; F:rRNA binding; C:cytosolic small ribosomal subunit
TRUE	[BLASTED, MAPPED, ANNOTATED]	TR22603|c0_g1_i2	adenylate kinase 1	1434	20	6.78211e-94	81.27	9	F:GO:0004017; F:GO:0004127; F:GO:0005524; C:GO:0005737; P:GO:0006207; P:GO:0006221; F:GO:0009041; P:GO:0046034; P:GO:0046939	F:adenylate kinase activity; F:cytidylate kinase activity; F:ATP binding; C:cytoplasm; P:'de novo' pyrimidine nucleobase biosynthetic process; P:pyrimidine nucleotide biosynthetic process; F:uridylate kinase activity; P:ATP metabolic process; P:nucleotide phosphorylation	EC:2.7.4.3; EC:2.7.4.14	Adenylate kinase; UMP/CMP kinase
TRUE	[BLASTED, MAPPED, ANNOTATED]	TR18133|c0_g1_i3	CD63 antigen	721	20	4.51604e-19	47.22	4	C:GO:0016020; C:GO:0031982; C:GO:0043229; C:GO:0044444	C:membrane; C:vesicle; C:intracellular organelle; C:cytoplasmic part
TRUE	[BLASTED, MAPPED]	TR16120|c0_g1_i1	middle subunit	1016	20	1.92424e-50	54.35	8	F:GO:0004322; C:GO:0005623; P:GO:0006826; P:GO:0006879; F:GO:0008199; F:GO:0016491; F:GO:0046872; P:GO:0055114	F:ferroxidase activity; C:cell; P:iron ion transport; P:cellular iron ion homeostasis; F:ferric iron binding; F:oxidoreductase activity; F:metal ion binding; P:oxidation-reduction process
TRUE	[BLASTED, MAPPED, ANNOTATED]	TR17859|c0_g1_i1	Ropporin-1	1235	20	3.50975e-131	79.62	2	F:GO:0004691; P:GO:0006468	F:cAMP-dependent protein kinase activity; P:protein phosphorylation	EC:2.7.11; EC:2.7.11.11	Transferring phosphorus-containing groups; cAMP-dependent protein kinase
TRUE	[BLASTED, MAPPED, ANNOTATED]	TR17790|c0_g1_i1	ras-related ralB-A-like	1100	20	5.86434e-66	72.95	4	F:GO:0005525; C:GO:0005622; P:GO:0007264; C:GO:0016020	F:GTP binding; C:intracellular; P:small GTPase mediated signal transduction; C:membrane
TRUE	[BLASTED, MAPPED, ANNOTATED]	TR17193|c0_g1_i1	thioredoxin peroxidase	689	20	2.36869e-101	82.05	5	F:GO:0004601; C:GO:0005737; F:GO:0051920; P:GO:0055114; P:GO:0098869	F:peroxidase activity; C:cytoplasm; F:peroxiredoxin activity; P:oxidation-reduction process; P:cellular oxidant detoxification	EC:1.11.1.15; EC:1.11.1.7	Peroxiredoxin; Peroxidase
TRUE	[BLASTED, MAPPED]	TR19528|c0_g1_i1	Soma ferritin	867	20	1.206e-66	56.32	9	F:GO:0004322; C:GO:0005623; C:GO:0005737; P:GO:0006826; P:GO:0006879; F:GO:0008199; F:GO:0016491; F:GO:0046872; P:GO:0055114	F:ferroxidase activity; C:cell; C:cytoplasm; P:iron ion transport; P:cellular iron ion homeostasis; F:ferric iron binding; F:oxidoreductase activity; F:metal ion binding; P:oxidation-reduction process
TRUE	[BLASTED, MAPPED]	TR22360|c0_g1_i1	expressed conserved	1535	5	2.2977e-58	63.84	3	F:GO:0003824; F:GO:0008270; F:GO:0016787	F:catalytic activity; F:zinc ion binding; F:hydrolase activity
TRUE	[BLASTED, MAPPED]	TR28340|c0_g1_i1	hypothetical protein T265_03470	1094	2	2.11471e-43	50.11	2	C:GO:0016020; C:GO:0016021	C:membrane; C:integral component of membrane
TRUE	[BLASTED, MAPPED, ANNOTATED]	TR11982|c0_g1_i1	Proteasome subunit beta type-3	743	20	6.94433e-120	83.13	5	F:GO:0004298; C:GO:0005634; C:GO:0005737; C:GO:0005839; P:GO:0051603	F:threonine-type endopeptidase activity; C:nucleus; C:cytoplasm; C:proteasome core complex; P:proteolysis involved in cellular protein catabolic process	EC:3.4.25	Acting on peptide bonds (peptidases)
TRUE	[BLASTED]	TR15550|c0_g1_i1	hypothetical protein CAPTEDRAFT_157486	922	20	1.26546e-18	48
TRUE	[BLASTED, MAPPED, ANNOTATED]	TR17272|c0_g1_i1	expressed conserved	993	19	1.16881e-73	53.28	8	P:GO:0000350; F:GO:0000384; P:GO:0000389; C:GO:0000974; C:GO:0071012; C:GO:0071013; C:GO:0071014; C:GO:0071020	P:generation of catalytic spliceosome for second transesterification step; F:first spliceosomal transesterification activity; P:mRNA 3'-splice site recognition; C:Prp19 complex; C:catalytic step 1 spliceosome; C:catalytic step 2 spliceosome; C:post-mRNA release spliceosomal complex; C:post-spliceosomal complex
TRUE	[BLASTED]	TR21195|c0_g1_i1	Dpy 30 motif	1143	5	5.12877e-35	66.75
TRUE	[BLASTED, MAPPED]	TR18133|c0_g1_i1	CD63 antigen	769	20	4.41027e-16	47.67	2	C:GO:0016020; C:GO:0016021	C:membrane; C:integral component of membrane
TRUE	[BLASTED, MAPPED, ANNOTATED]	TR22510|c1_g1_i1	dual specificity phosphatase 14	2905	20	9.30182e-143	69.6	3	C:GO:0005863; F:GO:0008138; P:GO:0035335	C:striated muscle myosin thick filament; F:protein tyrosine/serine/threonine phosphatase activity; P:peptidyl-tyrosine dephosphorylation	EC:3.1.3.16; EC:3.1.3.41	Protein-serine/threonine phosphatase; 4-nitrophenylphosphatase
TRUE	[BLASTED]	TR18861|c1_g1_i1	expressed conserved	1074	6	9.08889e-93	72.91
TRUE	[BLASTED, MAPPED, ANNOTATED]	TR20542|c0_g1_i1	vesicle-associated membrane 7-like	1360	20	5.38263e-42	56.03	2	P:GO:0016192; C:GO:0044425	P:vesicle-mediated transport; C:membrane part
TRUE	[BLASTED, MAPPED, ANNOTATED]	TR18880|c0_g2_i1	nucleoside diphosphate kinase homolog 5-like	562	20	1.17311e-72	85.3	14	P:GO:0003351; F:GO:0004430; F:GO:0004550; C:GO:0005622; P:GO:0006165; P:GO:0006183; P:GO:0006228; P:GO:0006241; P:GO:0007286; C:GO:0016021; P:GO:0021591; C:GO:0036126; P:GO:0046854; P:GO:1902176	P:epithelial cilium movement involved in extracellular fluid movement; F:1-phosphatidylinositol 4-kinase activity; F:nucleoside diphosphate kinase activity; C:intracellular; P:nucleoside diphosphate phosphorylation; P:GTP biosynthetic process; P:UTP biosynthetic process; P:CTP biosynthetic process; P:spermatid development; C:integral component of membrane; P:ventricular system development; C:sper…	EC:2.7.4.6; EC:2.7.1.67	Nucleoside-diphosphate kinase; 1-phosphatidylinositol 4-kinase
TRUE	[BLASTED, MAPPED, ANNOTATED]	TR16211|c0_g1_i1	glutathione S-transferase	831	20	1.04605e-65	64.88	1	F:GO:0003824	F:catalytic activity
TRUE	[BLASTED]	TR21375|c0_g1_i2	Na(+) H(+) exchange regulatory cofactor NHE-RF2	1039	20	9.06363e-34	61.22
TRUE	[BLASTED]	TR18626|c0_g1_i1	hypothetical protein T265_01633	1159	2	5.51126e-61	62.4
TRUE	[BLASTED, MAPPED, ANNOTATED]	TR13266|c0_g1_i1	lysosomal aspartic protease	517	20	3.21715e-25	55.92	5	P:GO:0008150; F:GO:0008233; P:GO:0019538; P:GO:0032501; P:GO:0065007	P:biological_process; F:peptidase activity; P:protein metabolic process; P:multicellular organismal process; P:biological regulation
TRUE	[BLASTED, MAPPED, ANNOTATED]	TR19258|c0_g1_i1	lin-7 homolog C	1008	20	1.81588e-113	91.75	8	C:GO:0005911; P:GO:0006887; P:GO:0007269; C:GO:0016323; P:GO:0045199; F:GO:0097016; C:GO:0098793; P:GO:1903361	C:cell-cell junction; P:exocytosis; P:neurotransmitter secretion; C:basolateral plasma membrane; P:maintenance of epithelial cell apical/basal polarity; F:L27 domain binding; C:presynapse; P:protein localization to basolateral plasma membrane
TRUE	[BLASTED, MAPPED, ANNOTATED]	TR949|c0_g1_i1	histone H2B	510	20	7.98909e-58	99.1	4	C:GO:0000786; F:GO:0003677; C:GO:0005634; F:GO:0046982	C:nucleosome; F:DNA binding; C:nucleus; F:protein heterodimerization activity
TRUE	[BLASTED]	TR14491|c0_g1_i1	regulator of microtubule dynamics 1-like	914	20	2.06995e-34	51.62
TRUE	[BLASTED, MAPPED, ANNOTATED]	TR20493|c0_g2_i1	ras-related Ral-a isoform X1	1716	20	4.15467e-91	75.42	4	F:GO:0005525; C:GO:0005622; P:GO:0007264; C:GO:0016020	F:GTP binding; C:intracellular; P:small GTPase mediated signal transduction; C:membrane
TRUE	[BLASTED, MAPPED, ANNOTATED]	TR20098|c0_g2_i1	Ras-related Rab-5C	1706	20	5.53001e-117	78.55	14	F:GO:0003924; F:GO:0005515; F:GO:0005525; C:GO:0005765; C:GO:0005769; C:GO:0005811; C:GO:0005886; P:GO:0007032; P:GO:0007264; F:GO:0019003; P:GO:0030100; C:GO:0030139; P:GO:0048227; C:GO:0070062	F:GTPase activity; F:protein binding; F:GTP binding; C:lysosomal membrane; C:early endosome; C:lipid droplet; C:plasma membrane; P:endosome organization; P:small GTPase mediated signal transduction; F:GDP binding; P:regulation of endocytosis; C:endocytic vesicle; P:plasma membrane to endosome transport; C:extracellular exosome	EC:3.6.1.15	Nucleoside-triphosphate phosphatase
TRUE	[BLASTED, MAPPED, ANNOTATED]	TR18133|c0_g1_i4	CD63 antigen	821	20	6.04245e-16	48.7	4	C:GO:0016020; C:GO:0031982; C:GO:0043229; C:GO:0044444	C:membrane; C:vesicle; C:intracellular organelle; C:cytoplasmic part
TRUE	[BLASTED]	TR17265|c0_g1_i1	hypothetical protein X801_07105	1656	3	8.63649e-43	58.53
TRUE	[BLASTED, MAPPED, ANNOTATED]	TR17903|c0_g1_i1	calcium binding p22	944	20	2.36885e-117	81.69	1	F:GO:0005509	F:calcium ion binding
TRUE	[NO-BLAST]	TR17213|c0_g1_i1	---NA---	655
TRUE	[NO-BLAST]	TR20146|c0_g1_i2	---NA---	1140
TRUE	[BLASTED, MAPPED, ANNOTATED]	TR18319|c0_g1_i1	cilia- and flagella-associated 20	1011	20	7.36831e-129	96.99	11	C:GO:0005654; C:GO:0005814; C:GO:0005874; P:GO:0018095; C:GO:0031514; C:GO:0036064; P:GO:0060271; P:GO:0060296; C:GO:0070062; P:GO:2000147; P:GO:2000253	C:nucleoplasm; C:centriole; C:microtubule; P:protein polyglutamylation; C:motile cilium; C:ciliary basal body; P:cilium assembly; P:regulation of cilium beat frequency involved in ciliary motility; C:extracellular exosome; P:positive regulation of cell motility; P:positive regulation of feeding behavior
TRUE	[BLASTED]	TR19895|c0_g1_i2	PREDICTED: uncharacterized protein LOC105346399 isoform X2	1013	2	6.41575e-05	45.14
TRUE	[BLASTED, MAPPED, ANNOTATED]	TR19786|c0_g1_i1	cdc42 homolog	1525	20	2.16999e-110	88.74	4	F:GO:0004767; F:GO:0005525; C:GO:0005622; P:GO:0007264	F:sphingomyelin phosphodiesterase activity; F:GTP binding; C:intracellular; P:small GTPase mediated signal transduction	EC:3.1.4.12	Sphingomyelin phosphodiesterase
TRUE	[BLASTED, MAPPED, ANNOTATED]	TR15093|c0_g1_i1	proteasome subunit beta type-2	962	20	2.79417e-111	82.31	5	F:GO:0004298; C:GO:0005634; C:GO:0005737; C:GO:0005839; P:GO:0051603	F:threonine-type endopeptidase activity; C:nucleus; C:cytoplasm; C:proteasome core complex; P:proteolysis involved in cellular protein catabolic process	EC:3.4.25	Acting on peptide bonds (peptidases)
TRUE	[BLASTED]	TR18600|c0_g1_i1	hypothetical protein CLF_108947	785	2	3.94911e-06	47.33
TRUE	[BLASTED]	TR18748|c0_g1_i1	SJCHGC07163 protein	867	10	8.90133e-53	50.47
TRUE	[BLASTED]	TR12168|c0_g1_i1	Cys-rich domain	501	20	9.63135e-43	63.63
TRUE	[BLASTED, MAPPED, ANNOTATED]	TR18583|c0_g1_i1	Rab- 8	1355	20	3.55216e-96	83.38	3	F:GO:0005525; C:GO:0005622; P:GO:0007264	F:GTP binding; C:intracellular; P:small GTPase mediated signal transduction
TRUE	[BLASTED, MAPPED, ANNOTATED]	TR17329|c0_g1_i1	ribosomal L18a	645	20	2.71445e-106	91.02	4	F:GO:0003735; P:GO:0006412; C:GO:0016020; C:GO:0022625	F:structural constituent of ribosome; P:translation; C:membrane; C:cytosolic large ribosomal subunit
TRUE	[BLASTED, MAPPED]	TR18383|c0_g1_i1	DNA-binding RFX5	1065	20	3.38409e-47	55.04	2	F:GO:0003677; P:GO:0006355	F:DNA binding; P:regulation of transcription, DNA-templated
TRUE	[BLASTED, MAPPED, ANNOTATED]	TR11619|c0_g1_i1	NADH dehydrogenase (ubiquinone) 1 alpha subcomplex 8	679	20	3.73968e-92	68.3	3	C:GO:0005747; F:GO:0008137; P:GO:0055114	C:mitochondrial respiratory chain complex I; F:NADH dehydrogenase (ubiquinone) activity; P:oxidation-reduction process	EC:1.6.99.5; EC:1.6.99.3; EC:1.6.5.3	Acting on NADH or NADPH; NADH dehydrogenase; NADH:ubiquinone reductase (H(+)-translocating)
TRUE	[BLASTED, MAPPED, ANNOTATED]	TR18158|c0_g1_i1	ribosomal L18	662	20	3.73788e-114	85.24	4	F:GO:0003723; F:GO:0003735; P:GO:0006412; C:GO:0022625	F:RNA binding; F:structural constituent of ribosome; P:translation; C:cytosolic large ribosomal subunit
TRUE	[BLASTED, MAPPED, ANNOTATED]	TR20896|c0_g1_i1	ADP-ribosylation factor 3	1209	20	2.5296e-103	90.43	17	C:GO:0000139; P:GO:0000910; P:GO:0001822; F:GO:0003924; F:GO:0005525; C:GO:0005634; C:GO:0005813; C:GO:0005876; C:GO:0005881; P:GO:0007264; F:GO:0008017; P:GO:0015031; F:GO:0019003; C:GO:0030496; C:GO:0032391; P:GO:0042461; P:GO:0060271	C:Golgi membrane; P:cytokinesis; P:kidney development; F:GTPase activity; F:GTP binding; C:nucleus; C:centrosome; C:spindle microtubule; C:cytoplasmic microtubule; P:small GTPase mediated signal transduction; F:microtubule binding; P:protein transport; F:GDP binding; C:midbody; C:photoreceptor connecting cilium; P:photoreceptor cell development; P:cilium assembly	EC:3.6.1.15	Nucleoside-triphosphate phosphatase
TRUE	[BLASTED, MAPPED]	TR21728|c0_g1_i2	tegumental antigen	1344	20	9.16979e-45	54.95	3	F:GO:0005509; P:GO:0007017; C:GO:0030286	F:calcium ion binding; P:microtubule-based process; C:dynein complex
TRUE	[BLASTED, MAPPED, ANNOTATED]	TR16677|c0_g1_i1	Proteasome subunit beta type-6	771	20	2.92424e-118	78.96	5	F:GO:0004298; C:GO:0005634; C:GO:0005737; C:GO:0005839; P:GO:0051603	F:threonine-type endopeptidase activity; C:nucleus; C:cytoplasm; C:proteasome core complex; P:proteolysis involved in cellular protein catabolic process	EC:3.4.25	Acting on peptide bonds (peptidases)
TRUE	[BLASTED, MAPPED, ANNOTATED]	TR16475|c1_g1_i1	adenine phosphoribosyltransferase	1656	20	6.96942e-62	71.2	3	F:GO:0016757; P:GO:0055086; P:GO:1901564	F:transferase activity, transferring glycosyl groups; P:nucleobase-containing small molecule metabolic process; P:organonitrogen compound metabolic process
TRUE	[BLASTED, MAPPED, ANNOTATED]	TR16527|c0_g1_i1	60s ribosomal L11	941	20	1.54843e-111	92.21	8	P:GO:0000003; P:GO:0000027; P:GO:0002119; F:GO:0003735; P:GO:0006412; F:GO:0016787; F:GO:0019843; C:GO:0022625	P:reproduction; P:ribosomal large subunit assembly; P:nematode larval development; F:structural constituent of ribosome; P:translation; F:hydrolase activity; F:rRNA binding; C:cytosolic large ribosomal subunit
TRUE	[BLASTED, MAPPED, ANNOTATED]	TR21999|c1_g1_i2	serine threonine- phosphatase 1 regulatory subunit	3252	20	0	73.24	4	F:GO:0003677; C:GO:0005634; P:GO:0006351; F:GO:0016740	F:DNA binding; C:nucleus; P:transcription, DNA-templated; F:transferase activity
TRUE	[BLASTED, MAPPED]	TR16647|c0_g1_i1	venom allergen-like (VAL) 11	731	20	2.14691e-50	62.83	1	C:GO:0005576	C:extracellular region
TRUE	[BLASTED, MAPPED]	TR14461|c0_g1_i1	hypothetical protein Smp_041550	1054	17	3.55298e-13	48.14	2	C:GO:0016020; C:GO:0016021	C:membrane; C:integral component of membrane
TRUE	[BLASTED]	TR21396|c0_g1_i1	PREDICTED: uncharacterized protein C1orf158 homolog	1088	20	3.61212e-26	56.4
TRUE	[BLASTED, MAPPED, ANNOTATED]	TR16963|c0_g1_i1	deglycase DJ-1-like	766	20	7.71014e-59	68.56	3	P:GO:0006089; C:GO:0043231; C:GO:0044444	P:lactate metabolic process; C:intracellular membrane-bounded organelle; C:cytoplasmic part
TRUE	[BLASTED, MAPPED, ANNOTATED]	TR5254|c0_g1_i1	ATP synthase subunit mitochondrial	816	20	4.82248e-98	75.43	2	P:GO:0015986; F:GO:0046933	P:ATP synthesis coupled proton transport; F:proton-transporting ATP synthase activity, rotational mechanism	EC:3.6.1.3; EC:3.6.1.15	Adenosinetriphosphatase; Nucleoside-triphosphate phosphatase
TRUE	[BLASTED, MAPPED]	TR23598|c0_g1_i2	adenylate kinase 9-like	2127	20	4.11861e-121	51.97	4	F:GO:0005524; P:GO:0006139; P:GO:0016310; F:GO:0019205	F:ATP binding; P:nucleobase-containing compound metabolic process; P:phosphorylation; F:nucleobase-containing compound kinase activity
TRUE	[BLASTED, MAPPED, ANNOTATED]	TR20928|c0_g1_i2	Cathepsin B-like cysteine ase precursor	2050	20	1.08703e-106	68.7	1	F:GO:0008233	F:peptidase activity
TRUE	[BLASTED, MAPPED]	TR18162|c0_g1_i1	liver basic fatty acid binding	538	20	1.18169e-12	54.38	5	F:GO:0005215; F:GO:0005504; C:GO:0005737; P:GO:0006810; F:GO:0008289	F:transporter activity; F:fatty acid binding; C:cytoplasm; P:transport; F:lipid binding
TRUE	[BLASTED, MAPPED, ANNOTATED]	TR19139|c0_g1_i1	programmed cell death	1024	20	1.62416e-78	75.45	4	F:GO:0004198; F:GO:0005509; C:GO:0005737; P:GO:0006508	F:calcium-dependent cysteine-type endopeptidase activity; F:calcium ion binding; C:cytoplasm; P:proteolysis	EC:3.4.22	Acting on peptide bonds (peptidases)
TRUE	[BLASTED, MAPPED, ANNOTATED]	TR5394|c0_g1_i1	nucleoside-diphosphate kinase	603	20	3.79987e-84	78.48	20	P:GO:0000278; F:GO:0000287; F:GO:0004550; F:GO:0005524; F:GO:0005525; C:GO:0005874; C:GO:0005875; C:GO:0005886; P:GO:0006165; P:GO:0006183; P:GO:0006228; P:GO:0006241; P:GO:0007017; P:GO:0007427; F:GO:0008017; P:GO:0016334; P:GO:0018105; P:GO:0034332; P:GO:0035152; P:GO:0046777	P:mitotic cell cycle; F:magnesium ion binding; F:nucleoside diphosphate kinase activity; F:ATP binding; F:GTP binding; C:microtubule; C:microtubule associated complex; C:plasma membrane; P:nucleoside diphosphate phosphorylation; P:GTP biosynthetic process; P:UTP biosynthetic process; P:CTP biosynthetic process; P:microtubule-based process; P:epithelial cell migration, open tracheal system; F:micr…	EC:2.7.4.6	Nucleoside-diphosphate kinase
TRUE	[BLASTED, MAPPED, ANNOTATED]	TR23383|c0_g1_i1	thioredoxin domain-containing 3	3305	20	0	63.44	7	F:GO:0004550; F:GO:0004553; C:GO:0005622; P:GO:0009209; P:GO:0009220; P:GO:0016310; P:GO:0046132	F:nucleoside diphosphate kinase activity; F:hydrolase activity, hydrolyzing O-glycosyl compounds; C:intracellular; P:pyrimidine ribonucleoside triphosphate biosynthetic process; P:pyrimidine ribonucleotide biosynthetic process; P:phosphorylation; P:pyrimidine ribonucleoside biosynthetic process	EC:2.7.4.6	Nucleoside-diphosphate kinase
TRUE	[NO-BLAST]	TR18943|c0_g1_i1	---NA---	688
TRUE	[BLASTED]	TR16021|c0_g1_i1	reactive Intermediate Deaminase chloroplastic-like	569	20	2.20588e-51	74.5
TRUE	[BLASTED, MAPPED, ANNOTATED]	TR16372|c0_g1_i1	histone H4-like	758	20	1.16504e-49	99.25	22	P:GO:0000183; C:GO:0000784; C:GO:0000786; F:GO:0003677; C:GO:0005654; P:GO:0006303; P:GO:0006335; P:GO:0006352; C:GO:0016020; P:GO:0016233; F:GO:0019904; P:GO:0031047; C:GO:0032991; P:GO:0034080; F:GO:0042393; P:GO:0044267; P:GO:0045653; P:GO:0045815; F:GO:0046982; P:GO:0051290; C:GO:0070062; P:GO:1904837	P:chromatin silencing at rDNA; C:nuclear chromosome, telomeric region; C:nucleosome; F:DNA binding; C:nucleoplasm; P:double-strand break repair via nonhomologous end joining; P:DNA replication-dependent nucleosome assembly; P:DNA-templated transcription, initiation; C:membrane; P:telomere capping; F:protein domain specific binding; P:gene silencing by RNA; C:protein-containing complex; P:CENP-A c…
TRUE	[BLASTED, MAPPED]	TR16641|c0_g1_i2	expressed conserved	605	12	7.26189e-50	58.79	5	F:GO:0003743; C:GO:0005634; P:GO:0006367; P:GO:0006413; F:GO:0046982	F:translation initiation factor activity; C:nucleus; P:transcription initiation from RNA polymerase II promoter; P:translational initiation; F:protein heterodimerization activity
TRUE	[BLASTED, MAPPED, ANNOTATED]	TR18117|c0_g1_i1	Sjoegren syndrome nuclear autoantigen 1	883	20	1.30612e-62	86.28	6	C:GO:0005813; C:GO:0005886; C:GO:0036064; P:GO:0042073; F:GO:0042802; P:GO:0060830	C:centrosome; C:plasma membrane; C:ciliary basal body; P:intraciliary transport; F:identical protein binding; P:ciliary receptor clustering involved in smoothened signaling pathway
TRUE	[BLASTED, MAPPED, ANNOTATED]	TR21552|c0_g1_i1	serine threonine- phosphatase alpha-2 isoform	5769	20	0	69.14	2	F:GO:0004721; P:GO:0006470	F:phosphoprotein phosphatase activity; P:protein dephosphorylation	EC:3.1.3.16; EC:3.1.3.41	Protein-serine/threonine phosphatase; 4-nitrophenylphosphatase
TRUE	[BLASTED, MAPPED, ANNOTATED]	TR17530|c0_g1_i1	cysteine protease inhibitor	594	20	1.25415e-30	67.41	1	F:GO:0004866	F:endopeptidase inhibitor activity
TRUE	[BLASTED, MAPPED]	TR11207|c0_g1_i1	cupin 2 barrel domain containing	456	20	1.65808e-51	68.52	1	F:GO:0046872	F:metal ion binding
TRUE	[NO-BLAST]	TR15798|c0_g1_i1	---NA---	606
TRUE	[BLASTED, MAPPED, ANNOTATED]	TR17808|c0_g1_i1	sorcin	801	20	7.04513e-68	73.34	1	F:GO:0005509	F:calcium ion binding
TRUE	[BLASTED, MAPPED, ANNOTATED]	TR17701|c0_g1_i1	dynein light chain roadblock-type 2	826	20	1.61847e-49	87.57	2	C:GO:0005868; P:GO:0007018	C:cytoplasmic dynein complex; P:microtubule-based movement
TRUE	[BLASTED]	TR16681|c0_g1_i1	hypothetical protein CLF_111203	1131	6	4.89684e-20	53.48
TRUE	[BLASTED, MAPPED, ANNOTATED]	TR16877|c0_g1_i1	histone H2A-like	630	20	3.89909e-48	97.92	9	C:GO:0000786; C:GO:0000790; F:GO:0003677; C:GO:0005615; P:GO:0006342; P:GO:0045087; F:GO:0046982; P:GO:0050830; P:GO:0051673	C:nucleosome; C:nuclear chromatin; F:DNA binding; C:extracellular space; P:chromatin silencing; P:innate immune response; F:protein heterodimerization activity; P:defense response to Gram-positive bacterium; P:membrane disruption in other organism
TRUE	[BLASTED, MAPPED, ANNOTATED]	TR19378|c0_g1_i1	four and a half LIM domains 3	2558	20	1.72488e-153	76.82	1	F:GO:0008270	F:zinc ion binding
TRUE	[NO-BLAST]	TR26203|c0_g1_i1	---NA---	441
TRUE	[BLASTED]	TR13665|c0_g1_i1	calcyphosin isoform X5	336	5	0.000810523	59.72
TRUE	[BLASTED, MAPPED, ANNOTATED]	TR8766|c0_g1_i1	NADH dehydrogenase [ubiquinone] 1 beta subcomplex subunit 9	564	20	2.07627e-85	75.89	3	C:GO:0005747; P:GO:0006120; F:GO:0008137	C:mitochondrial respiratory chain complex I; P:mitochondrial electron transport, NADH to ubiquinone; F:NADH dehydrogenase (ubiquinone) activity	EC:1.6.99.5; EC:1.6.99.3; EC:1.6.5.3	Acting on NADH or NADPH; NADH dehydrogenase; NADH:ubiquinone reductase (H(+)-translocating)
TRUE	[BLASTED, MAPPED, ANNOTATED]	TR16981|c0_g1_i1	mitogen activated kinase kinase 1	875	20	2.04009e-55	63.55	1	P:GO:0032006	P:regulation of TOR signaling
